# Supplementary material for: A Pseudomonas aeruginosa small RNA regulates chronic and acute infection
Source: Nature. 2023 May 24;618(7964):358–64. doi: 10.1038/s41586-023-06111-7 (PMC10247376; doi:10.1038/s41586-023-06111-7)
Supplement: Supplementary file 3 — Source Data Fig. 1 [file 41586_2023_6111_MOESM3_ESM.xlsx]

## Sheet: Fig. 1a
PA14 Locus Tag	mRNA Abundance	Log2 Fold Change	Adjusted P values
PA14_18580	2292.08	7.94814	1.68e-50
PA14_46160	77927.1	7.79807	8.81e-92
PA14_22320	1500.5	7.58213	2.4e-44
PA14_21590	826.091	7.34378	1.79e-99
PA14_18480	691.105	7.20609	6.43e-34
PA14_21580	1601.85	7.10872	3.58e-109
PA14_18430	341.837	6.83633	6.71e-35
PA14_18510	582.349	6.716	2.82e-32
PA14_18565	1043.71	6.47024	1.07e-29
PA14_21600	663.941	6.27459	8.56e-68
PA14_18470	226.089	5.99797	2.9e-26
PA14_18550	413.93	5.98228	1.48e-21
PA14_21570	926.618	5.93397	9.35e-46
PA14_64550	207.393	5.83024	1.8e-27
PA14_19690	441.382	5.77916	4.35e-45
PA14_10790	871.976	5.67778	1.02e-31
PA14_44230	96.4795	5.64108	1.14e-29
PA14_18410	281.76	5.60755	7.61e-24
PA14_19680	226.994	5.56687	2.93e-50
PA14_18380	643.884	5.41329	6.98e-25
PA14_39420	766.513	5.35758	3.46e-28
PA14_47190	2560.61	5.26994	3.21e-22
PA14_63960	1069.04	5.12918	5.91e-36
PA14_63940	483.74	5.12315	1.68e-30
PA14_19960	301.082	5.07243	7.61e-24
PA14_26550	2632.19	4.96212	3.29e-17
PA14_44530	93.8537	4.91069	3.18e-47
PA14_34170	152.405	4.90294	2.57e-35
PA14_44520	153.617	4.89802	8.22e-42
PA14_26850	185.371	4.78087	2.14e-14
PA14_33860	1126.62	4.74869	4.18e-23
PA14_18520	180.518	4.69589	1.9e-14
PA14_38395	516.928	4.57615	1.42e-27
PA14_15770	748.583	4.57196	3.63e-26
PA14_54740	194.581	4.55851	1.01e-15
PA14_63920	366.472	4.55097	7.38e-33
PA14_47150	295.556	4.50981	1.23e-16
PA14_60850	263.154	4.50398	2.81e-11
PA14_05030	285.082	4.499	8.68e-19
PA14_39590	1450.98	4.44383	7.88e-26
PA14_26360	273.338	4.42412	8.17e-31
PA14_50750	298.977	4.36667	7.07e-14
PA14_72770	831.61	4.35373	2.77e-24
PA14_55550	92.6409	4.33158	6.18e-13
PA14_40930	489.952	4.28935	2.02e-18
PA14_18450	269.252	4.27549	3.99e-19
PA14_13830	144.197	4.26918	5.36e-23
PA14_32590	471.221	4.22846	8.33e-27
PA14_64560	150.789	4.19216	3.15e-12
PA14_17700	565.196	4.19203	1.56e-18
PA14_29320	262.265	4.18963	8.95e-28
PA14_26390	184.816	4.18858	6.37e-36
PA14_54730	68.6344	4.18063	3.2e-20
PA14_73050	322.86	4.167	5.8e-13
PA14_00740	333.28	4.1644	1.24e-17
PA14_28610	705.163	4.1517	4.26e-25
PA14_33590	331.949	4.14583	1.24e-14
PA14_27220	279.162	4.14482	3.84e-29
PA14_12770	938.636	4.13802	4.6e-17
PA14_42000	36.4345	4.10409	3.83e-13
PA14_62350	828.903	4.09887	6.75e-22
PA14_12620	635.622	4.09041	1.11e-21
PA14_33710	140.135	4.08955	6.97e-21
PA14_13460	117.232	4.08938	1.73e-23
PA14_60830	552.097	4.08916	1.4e-13
PA14_33270	138.731	4.08649	1.17e-16
PA14_53300	427.333	4.07599	4.69e-26
PA14_35980	7.67584	4.07216	0.0812189
PA14_64700	218.358	4.03863	3.76e-14
PA14_39850	48.7813	4.03299	2.08e-24
PA14_57920	4246.31	4.02743	8.66e-19
PA14_73040	670.681	4.02106	9.88e-12
PA14_13450	81.5994	3.99931	1.22e-18
PA14_13620	1660.9	3.9767	5.2e-14
PA14_33430	84.7878	3.96981	3.92e-23
PA14_39630	86.1537	3.95007	2.69e-11
PA14_10160	65.7722	3.94538	1.01e-16
PA14_73030	297.031	3.9252	2.27e-16
PA14_62110	567.361	3.91804	3.15e-38
PA14_48650	154.554	3.9166	2.94e-15
PA14_63970	268.751	3.90539	6.21e-30
PA14_41290	51.9626	3.89163	1.09e-09
PA14_62100	356.551	3.87609	3.95e-35
PA14_55580	325.298	3.86862	4.71e-12
PA14_17730	272.675	3.86537	4.9e-30
PA14_64530	198.277	3.8293	4.4e-13
PA14_19170	1454.85	3.80424	2.67e-13
PA14_27590	1194.15	3.73554	7.01e-12
PA14_38360	329.473	3.72411	6.05e-24
PA14_14560	9.14561	3.72062	0.00697021
PA14_26080	44.6756	3.7136	1.79e-16
PA14_04050	518.241	3.71353	1.53e-20
PA14_38410	1122.35	3.70831	1.52e-19
PA14_10210	96.5907	3.70412	8.37e-17
PA14_41280	279.294	3.67797	4.48e-18
PA14_72450	6104.61	3.65414	3.76e-14
PA14_59860	9.69977	3.65131	0.0207527
PA14_31820	84.3741	3.63778	1.58e-20
PA14_53890	61.0329	3.63378	4.1e-20
PA14_33740	584.453	3.62717	1.06e-10
PA14_54070	154.734	3.62053	1.47e-28
PA14_32470	79.5095	3.61797	3.6e-21
PA14_06090	50.5663	3.61299	7.33e-12
PA14_63910	149.023	3.60945	9.66e-18
PA14_72580	639.44	3.60573	8.11e-18
PA14_68720	414.246	3.6035	9.61e-20
PA14_62520	141.028	3.59768	1.83e-12
PA14_39650	323.854	3.58779	1.47e-08
PA14_27640	8.09658	3.5824	0.020526
PA14_07355	193.843	3.57513	7.06e-16
PA14_25980	252.782	3.56952	3.67e-20
PA14_55330	12.8949	3.55924	0.000353457
PA14_54750	154.179	3.54837	4.04e-15
PA14_33720	161.628	3.54307	4.19e-14
PA14_57250	541.694	3.54039	5.96e-18
PA14_45000	229.826	3.51511	2.32e-14
PA14_70970	480.703	3.50461	2.71e-52
PA14_10650	247.063	3.46776	6.81e-06
PA14_46170	260.653	3.46481	3.21e-18
PA14_16110	539.68	3.46205	1.25e-13
PA14_36030	64.3946	3.44507	5.41e-06
PA14_53870	63.6605	3.42759	1.49e-16
PA14_33200	28.4143	3.42486	2.79e-07
PA14_70950	1008.9	3.4235	1.88e-39
PA14_23130	691.797	3.41814	9.51e-25
PA14_47380	340.594	3.41187	9.71e-13
PA14_55590	40.3371	3.3998	2.19e-11
PA14_39620	73.7329	3.39618	5.21e-08
PA14_23610	145.343	3.39548	1.59e-14
PA14_33260	300.199	3.39495	8.21e-10
PA14_10170	74.8357	3.39437	1.87e-13
PA14_13280	101.875	3.39388	1.13e-11
PA14_39640	308.196	3.39188	4.17e-09
PA14_73020	217.252	3.38736	1.7e-08
PA14_39160	187.639	3.38721	1.28e-10
PA14_33550	163.925	3.37421	1.48e-13
PA14_55160	65.7894	3.36728	3.25e-18
PA14_51200	185.596	3.35755	8.3e-11
PA14_73060	152.423	3.3557	4.63e-11
PA14_29360	207.153	3.35056	2.34e-34
PA14_32250	37.608	3.34263	2.21e-07
PA14_39700	49.6548	3.33662	9.6e-09
PA14_49960	276.804	3.32082	2.22e-20
PA14_15620	13.5194	3.31388	0.0079814
PA14_02050	200.456	3.31258	4.4e-13
PA14_26130	141.108	3.30549	1.19e-11
PA14_57030	897.674	3.29327	9.39e-35
PA14_39810	100.897	3.29298	2.63e-12
PA14_33500	251.157	3.28843	7.44e-13
PA14_70060	812.596	3.28288	3.69e-09
PA14_26420	411.978	3.2824	2.24e-18
PA14_58040	351.112	3.28207	5.56e-09
PA14_10780	140.912	3.28089	2.16e-13
PA14_47640	112.632	3.27742	4.05e-13
PA14_32710	307.917	3.26251	7.72e-12
PA14_11310	392.786	3.26053	2.08e-10
PA14_39820	99.5987	3.25585	5.67e-15
PA14_36790	28.8359	3.22457	2.48e-06
PA14_26400	99.5148	3.20839	7.5e-10
PA14_35950	9.50159	3.20663	0.00804635
PA14_13190	1636.75	3.20523	2.92e-14
PA14_53830	60.8084	3.19926	7.84e-08
PA14_42510	31.2675	3.19309	7.55e-11
PA14_04180	155.032	3.18567	2.53e-14
PA14_50070	485.632	3.18128	1.1e-12
PA14_46700	136.193	3.17617	1.2e-12
PA14_19970	23.3735	3.16071	5.27e-10
PA14_02630	122.657	3.15808	3.49e-11
PA14_24830	57.446	3.15057	4.34e-15
PA14_01860	71.4256	3.14258	7.37e-20
PA14_59660	9.78557	3.14182	0.0595532
PA14_70980	168.63	3.13797	1.7e-19
PA14_35930	9.07611	3.13212	0.0323252
PA14_39670	15.543	3.13165	9.34e-05
PA14_09950	199.191	3.12764	3.05e-13
PA14_09970	367.786	3.12226	8.65e-11
PA14_33600	444.493	3.11515	6.4e-12
PA14_64540	112.521	3.11061	1.86e-12
PA14_21530	97.855	3.10991	4.29e-10
PA14_40560	1407.91	3.09919	1.47e-14
PA14_50770	173.729	3.09462	6.22e-19
PA14_33730	165.29	3.0807	1.06e-09
PA14_32600	121.773	3.07198	1.69e-11
PA14_10200	163.736	3.06911	1.7e-14
PA14_28090	34.4899	3.06837	3.1e-12
PA14_39660	90.8162	3.0667	5.93e-08
PA14_25650	1682.87	3.06215	8.74e-12
PA14_63890	113.592	3.05438	1.24e-13
PA14_33580	64.8016	3.04899	1.35e-10
PA14_19990	80.0631	3.04093	1.29e-13
PA14_62290	248.751	3.03528	1.15e-23
PA14_64800	70.5615	3.03498	2.4e-11
PA14_33540	165.728	3.03385	2.31e-11
PA14_30460	132.297	3.03212	7.57e-11
PA14_10180	86.5703	3.02425	6.22e-11
PA14_54720	29.2775	3.02241	4.36e-08
PA14_18500	257.28	3.01961	5.38e-07
PA14_63860	81.5177	3.01212	5.33e-10
PA14_69350	686.289	3.00774	1.05e-13
PA14_17270	4471.72	3.00751	1.62e-15
PA14_40610	15.5206	3.00494	3.92e-07
PA14_47180	83.8484	2.99765	1.34e-11
PA14_26110	45.9113	2.99341	8.2e-09
PA14_17590	425.129	2.98251	2.91e-27
PA14_27280	127.649	2.9736	1.16e-10
PA14_33750	97.3463	2.95851	1.54e-21
PA14_51630	199.908	2.95684	6.67e-09
PA14_17910	96.202	2.9527	2.17e-08
PA14_01520	121.737	2.95234	5.49e-15
PA14_33520	196.919	2.92632	1.24e-09
PA14_46900	273.789	2.91377	3.6e-08
PA14_20060	46.211	2.91113	9.67e-12
PA14_49440	357.776	2.9109	9.21e-11
PA14_06180	141.596	2.90231	4.47e-08
PA14_29750	108.308	2.89128	1e-07
PA14_44830	328.25	2.88507	5.09e-16
PA14_03300	222.855	2.88381	4.36e-08
PA14_38380	400.681	2.88306	9.61e-20
PA14_36830	60.509	2.88303	2.29e-09
PA14_01720	1370.92	2.88199	1.9e-15
PA14_61040	357.03	2.88031	1.92e-16
PA14_46660	105.134	2.87844	1.42e-13
PA14_43510	329.173	2.87476	2.8e-22
PA14_29650	182.168	2.87097	9.54e-11
PA14_05520	401.201	2.86966	2.07e-18
PA14_19530	366.628	2.86587	2.23e-09
PA14_06080	129.378	2.86576	4.61e-10
PA14_42830	151.438	2.86522	1.02e-21
PA14_10220	88.322	2.85916	9.82e-12
PA14_06390	250.747	2.84545	7.64e-19
PA14_18590	380.11	2.84252	1.84e-33
PA14_32580	110.038	2.83963	1.45e-10
PA14_46640	189.382	2.83139	7.09e-14
PA14_33250	90.555	2.83075	0.00374223
PA14_14020	125.323	2.82962	1.06e-11
PA14_45100	211.898	2.82945	2.91e-22
PA14_27510	1079.01	2.80377	1.03e-14
PA14_51190	209.925	2.79809	3.21e-07
PA14_58030	985.476	2.79402	1.44e-07
PA14_20330	155.623	2.79307	0.000288497
PA14_21520	165.293	2.78913	1.7e-22
PA14_16290	74.3644	2.772	2.07e-10
PA14_73010	981.202	2.7714	2.54e-07
PA14_36540	41.9686	2.77071	6.7e-07
PA14_46480	52.8367	2.76813	1.85e-19
PA14_12400	352.659	2.7631	1.1e-12
PA14_29050	108.536	2.75889	1.16e-14
PA14_46650	57.93	2.75722	1.52e-18
PA14_29350	116.922	2.74603	2.6e-10
PA14_33770	129.122	2.73485	4.9e-24
PA14_22280	40.6323	2.71902	2.17e-09
PA14_48380	14.2225	2.71198	3.02e-05
PA14_11330	98.5599	2.70723	6.02e-26
PA14_03090	409.664	2.70147	1.86e-13
PA14_28570	118.034	2.70072	2.91e-10
PA14_57080	183.893	2.70055	1.44e-11
PA14_39800	166.337	2.69772	9.41e-12
PA14_36470	215.531	2.69637	2.55e-09
PA14_44820	163.368	2.69517	5.96e-12
PA14_07930	574.693	2.68834	1.41e-08
PA14_09690	101.047	2.68373	4.99e-23
PA14_29040	32.7652	2.67772	8.85e-10
PA14_54470	342.454	2.67697	2.78e-18
PA14_72900	1029.04	2.67375	6.36e-08
PA14_36360	22.2429	2.66782	0.0010516
PA14_72630	483.116	2.64595	3.19e-09
PA14_58000	311.456	2.63562	1.21e-06
PA14_62300	329.905	2.63366	1.81e-11
PA14_44540	182.776	2.63346	1.46e-16
PA14_62330	307.695	2.63298	1.54e-09
PA14_26150	201.291	2.63181	1.46e-16
PA14_26070	33.4124	2.63031	3.53e-12
PA14_58580	216.049	2.62017	1.17e-11
PA14_66510	143.679	2.61273	4.45e-12
PA14_33280	1079.63	2.60574	8.13e-08
PA14_28300	52.5215	2.60484	2.2e-06
PA14_06360	33.6729	2.59864	1.08e-08
PA14_68450	320.726	2.59796	7.56e-11
PA14_51830	2640.31	2.5903	5.73e-16
PA14_11720	261.292	2.58927	2.49e-24
PA14_07580	292.982	2.57743	1.51e-12
PA14_29340	49.0915	2.57598	1.82e-05
PA14_58010	227.342	2.57454	2.32e-06
PA14_59870	6.7506	2.57166	0.447169
PA14_34520	75.8842	2.56641	3.45e-11
PA14_33570	78.1693	2.56468	1.92e-07
PA14_72980	340.227	2.5635	1.19e-12
PA14_23190	49.0992	2.56241	1.2e-19
PA14_21820	1896.1	2.56067	1.66e-09
PA14_47410	147.333	2.55832	1.22e-15
PA14_42360	99.2991	2.55768	4.9e-09
PA14_23590	74.4097	2.55666	1.7e-10
PA14_47390	181.891	2.54708	1.4e-06
PA14_46800	20.213	2.54347	7.55e-05
PA14_26460	46.6345	2.53989	2.91e-06
PA14_59890	8.00541	2.5362	0.0990426
PA14_69420	1663.31	2.53438	5.49e-21
PA14_53880	169.619	2.5318	1.52e-19
PA14_20010	126.614	2.52926	1.13e-09
PA14_60820	122.101	2.52709	4.63e-06
PA14_72590	245.735	2.51909	3.28e-15
PA14_24850	126.832	2.51656	3.29e-17
PA14_63150	171.411	2.51567	6.29e-08
PA14_45020	64.0577	2.51044	1.18e-13
PA14_27830	28.6753	2.50921	9.41e-06
PA14_22740	1997.42	2.50067	1.63e-07
PA14_63880	124.524	2.49517	5.41e-11
PA14_32905	73.8891	2.49152	6.54e-10
PA14_11320	374.242	2.48929	7.67e-07
PA14_32985	238.655	2.48673	1.68e-05
PA14_11290	315.917	2.48662	2.75e-10
PA14_31430	105.042	2.48522	2.72e-07
PA14_35130	41.0291	2.48223	1.37e-08
PA14_64690	53.9586	2.48207	2.38e-07
PA14_39830	41.737	2.47781	4.52e-08
PA14_03870	721.957	2.47712	1.1e-10
PA14_71400	31.6125	2.47568	5.48e-07
PA14_48440	54.9817	2.47495	3.76e-07
PA14_55570	37.6417	2.47273	3.88e-07
PA14_26450	50.2986	2.46836	2.04e-07
PA14_73000	338.578	2.46557	2.65e-05
PA14_22800	758.95	2.46441	2e-12
PA14_26200	26.538	2.45889	1.1e-05
PA14_54240	80.2959	2.4587	1.82e-05
PA14_33820	171.76	2.45859	2.38e-06
PA14_33760	128.762	2.45275	2.91e-13
PA14_48390	72.5811	2.45138	4.71e-15
PA14_32720	129.305	2.45018	8.06e-08
PA14_27680	6.28025	2.44991	0.496552
PA14_28580	97.7173	2.44818	1.3e-12
PA14_20240	31.6705	2.44745	4.98e-10
PA14_63470	151.67	2.44716	1.69e-12
PA14_47230	120.04	2.44533	8.93e-10
PA14_26160	84.7059	2.43562	4.97e-05
PA14_42270	213.565	2.43501	2.18e-08
PA14_58330	1304.37	2.43419	1.4e-07
PA14_56750	23.4676	2.42958	1.32e-07
PA14_35140	83.7093	2.42935	4.68e-06
PA14_66960	1062.15	2.42899	1.64e-10
PA14_63340	414.306	2.42075	1.49e-08
PA14_40070	217.377	2.40641	1.66e-09
PA14_27270	45.7674	2.40493	1.16e-10
PA14_26610	172.465	2.40459	7.02e-16
PA14_06830	563.193	2.4003	5.04e-05
PA14_09940	101.889	2.39786	4.25e-08
PA14_06680	189.36	2.39367	4.17e-06
PA14_01660	223.581	2.39024	7.72e-12
PA14_43910	111.755	2.3898	2.06e-09
PA14_20230	188.032	2.38597	3.89e-06
PA14_44800	62.8644	2.3825	1.37e-08
PA14_27290	31.4026	2.37969	2.35e-08
PA14_12840	513.403	2.37924	3.38e-08
PA14_40160	32.2057	2.37804	2.67e-07
PA14_50760	98.521	2.3777	2.36e-09
PA14_15650	86.6159	2.37446	0.0817229
PA14_42050	56.5799	2.36472	4.23e-08
PA14_61980	63.726	2.36468	8.23e-05
PA14_26990	153.522	2.36054	2.4e-10
PA14_31190	10.9393	2.36019	0.0706081
PA14_22290	243.678	2.35931	7.21e-22
PA14_56620	133.873	2.35187	4.48e-07
PA14_12360	172.986	2.35118	1.74e-08
PA14_54030	28.8461	2.34837	3.48e-05
PA14_15090	153.552	2.3421	9.48e-08
PA14_64770	39.7181	2.34146	2.35e-07
PA14_44110	104.531	2.33849	5.35e-06
PA14_40130	62.4214	2.33705	2.95e-13
PA14_15660	44.4169	2.33463	0.0919901
PA14_68890	210.098	2.33118	3.95e-25
PA14_40080	197.277	2.32669	2.43e-13
PA14_17710	136.748	2.32462	9.64e-05
PA14_29620	165.051	2.32429	3.6e-15
PA14_35250	168.774	2.32257	2.74e-06
PA14_14330	49.7969	2.3211	4.16e-06
PA14_33880	136.554	2.31795	1.38e-10
PA14_29710	330.029	2.31794	2.14e-12
PA14_43370	31.846	2.30824	9.83e-05
PA14_22490	110.578	2.30811	5.9e-08
PA14_24630	66.7574	2.30045	1.02e-06
PA14_20000	54.379	2.29576	6.8e-06
PA14_36860	16.0801	2.29358	0.000131241
PA14_20470	160.772	2.29286	1.07e-06
PA14_38050	18.5627	2.29181	8.13e-06
PA14_13660	30.0332	2.28571	1.04e-05
PA14_63090	119.607	2.28209	1.01e-11
PA14_28370	42.2692	2.27676	1.03e-05
PA14_56930	452.441	2.27417	2.48e-12
PA14_42540	21.4221	2.27242	1.7e-05
PA14_59980	9.13324	2.26994	0.135341
PA14_26530	160.313	2.26931	2.89e-13
PA14_73070	197.549	2.26746	2.24e-05
PA14_01460	502.911	2.26713	1.02e-08
PA14_34180	17.5227	2.26667	0.000131306
PA14_10970	13.3244	2.2663	0.0791202
PA14_58560	169.835	2.2632	4.34e-13
PA14_42260	42.7994	2.26255	8.13e-08
PA14_53010	1537.33	2.26235	2.56e-06
PA14_34930	24.8057	2.2592	3.55e-05
PA14_02010	544.46	2.25728	6.08e-06
PA14_27150	110.688	2.2567	1.88e-18
PA14_56640	86.2701	2.25652	1.36e-09
PA14_06960	208.541	2.25578	5.07e-06
PA14_30390	96.4294	2.2475	1.14e-12
PA14_33510	91.122	2.24562	0.000137706
PA14_32480	143.618	2.24246	4.08e-06
PA14_12990	227.759	2.22908	6.2e-18
PA14_53720	142.824	2.22903	2.25e-21
PA14_29200	61.1119	2.22669	6.02e-07
PA14_40620	51.3599	2.22508	1.71e-11
PA14_71110	11.7364	2.22364	0.00788095
PA14_36550	73.7623	2.22339	7.81e-05
PA14_22760	239.668	2.22061	6.32e-32
PA14_57540	3893.3	2.21867	3.63e-06
PA14_27370	327.724	2.2129	2.81e-12
PA14_26140	168.977	2.21258	9.27e-08
PA14_09260	228.425	2.21197	8.54e-07
PA14_02060	171.221	2.20834	2.47e-05
PA14_28470	65.4574	2.20712	6.42e-12
PA14_14680	642.248	2.20075	3.09e-12
PA14_13840	54.4737	2.19987	5.93e-07
PA14_19720	22.7808	2.19866	1.73e-05
PA14_46180	26.7576	2.18942	0.000986085
PA14_68820	775.899	2.1879	2.32e-09
PA14_55600	38.1338	2.18666	9.32e-07
PA14_46070	61.8166	2.18464	0.000124365
PA14_49720	22.334	2.18051	0.000156637
PA14_47210	177.248	2.17711	6.08e-06
PA14_32460	50.4299	2.17697	4.3e-10
PA14_51150	65.7349	2.16896	0.000254475
PA14_35590	35.2231	2.16563	0.000160033
PA14_64580	89.7298	2.16431	2.72e-09
PA14_33840	95.9822	2.16147	1.95e-11
PA14_42790	312.176	2.16145	1.11e-12
PA14_01840	32.2599	2.15824	2.3e-10
PA14_27110	21.193	2.15519	4.74e-10
PA14_13770	103.484	2.15452	8.25e-05
PA14_21660	41.8592	2.15307	3.32e-05
PA14_28410	227.437	2.14339	0.00137198
PA14_44990	26.699	2.14083	1.87e-07
PA14_28510	46.1987	2.14031	3.36e-10
PA14_03590	50.5604	2.1383	8.24e-07
PA14_47040	217.612	2.13535	2.88e-11
PA14_25160	580.336	2.13396	9.86e-20
PA14_57990	293.51	2.13358	0.000229251
PA14_13010	193.182	2.13316	1.59e-07
PA14_35920	35.5633	2.12592	0.0249268
PA14_30890	6.00761	2.12323	0.561665
PA14_06860	58.5302	2.12212	1.05e-06
PA14_15830	59.2146	2.12121	2.46e-08
PA14_49940	449.166	2.12052	2.31e-14
PA14_60445	1458.68	2.11814	5.88e-10
PA14_01870	61.8622	2.11788	5.65e-09
PA14_47560	68.1193	2.11505	1.1e-05
PA14_31930	46.1972	2.10728	1.64e-05
PA14_55250	27.8571	2.10707	0.000838013
PA14_41680	642.595	2.10451	8.92e-13
PA14_38340	79.3089	2.09931	1.14e-06
PA14_69250	300.273	2.09599	2.31e-09
PA14_20020	179.593	2.09562	9.8e-05
PA14_35390	11.3159	2.09521	0.030228
PA14_27630	9.59294	2.0942	0.0701294
PA14_44311	571.579	2.09233	2.07e-06
PA14_40600	92.1104	2.09054	3.96e-12
PA14_25430	373.584	2.08706	8.68e-19
PA14_60540	179.871	2.08518	2.25e-08
PA14_55480	22.1625	2.08489	0.0112684
PA14_44510	85.6503	2.08132	6.22e-11
PA14_10610	36.2098	2.08121	0.00234033
PA14_16310	80.3546	2.07958	7.73e-06
PA14_70940	284.712	2.07716	4.62e-12
PA14_20260	43.7718	2.07585	1.22e-06
PA14_59160	10.1074	2.07437	0.141223
PA14_27520	225.678	2.06978	1.45e-11
PA14_28530	213.755	2.06591	1.28e-05
PA14_40520	15.3606	2.06471	0.00566368
PA14_06330	198.414	2.06	1.49e-08
PA14_55560	50.0281	2.05842	0.000555038
PA14_39860	39.9008	2.05834	1.44e-06
PA14_12700	102.411	2.0579	7.74e-13
PA14_65030	191.443	2.05443	2.12e-16
PA14_43380	116.748	2.05435	2.83e-05
PA14_42840	132.777	2.05124	6.52e-09
PA14_46100	42.4585	2.05001	6.1e-06
PA14_13810	33.3905	2.04948	2.16e-06
PA14_21730	181.941	2.04935	1.42e-13
PA14_48660	85.3358	2.04817	7.29e-10
PA14_13780	186.457	2.04777	4.27e-09
PA14_58610	133.967	2.04077	7.5e-10
PA14_18340	116.071	2.04073	0.00051944
PA14_09350	112.357	2.03613	0.000708182
PA14_56680	521.43	2.03117	2.85e-06
PA14_01430	82.5673	2.01975	5.79e-06
PA14_31400	232.225	2.01604	5.83e-07
PA14_15630	47.4888	2.01263	0.128855
PA14_19770	52.1853	2.01149	8.13e-08
PA14_55460	11.9524	2.009	0.00866142
PA14_18060	111.845	2.00841	4.6e-09
PA14_57070	177.271	2.00765	8.49e-06
PA14_01710	4653.6	2.00061	6.32e-08
PA14_33070	109.86	1.99934	4.17e-07
PA14_40150	44.0183	1.99482	5.77e-09
PA14_68110	43.5248	1.99096	4.12e-08
PA14_35110	64.8556	1.98941	6.12e-07
PA14_62280	89.4826	1.98763	4.62e-12
PA14_17760	61.7893	1.98384	2.17e-08
PA14_26780	465.028	1.98354	7.41e-07
PA14_09930	32.1303	1.9834	0.000489672
PA14_64710	96.7973	1.98333	2.39e-06
PA14_72140	59.6191	1.98116	1.38e-10
PA14_30770	68.9559	1.97921	7.5e-10
PA14_24820	32.9487	1.9781	1.13e-05
PA14_27710	166.083	1.97581	2.12e-24
PA14_31080	6.27708	1.9711	0.509835
PA14_33810	281.678	1.96996	0.000610265
PA14_27650	7.97855	1.96582	0.143899
PA14_35000	66.1369	1.96517	4.37e-07
PA14_46490	84.24	1.965	1.15e-11
PA14_66800	168.667	1.96078	9.05e-15
PA14_63080	224.649	1.95932	2.65e-07
PA14_17010	287.378	1.95787	1.87e-08
PA14_57060	325.332	1.94995	8.6e-14
PA14_29550	36.3723	1.94822	2.05e-06
PA14_45910	39.2201	1.9456	5.02e-06
PA14_33700	204.362	1.94551	0.00301114
PA14_56690	40.2881	1.94417	0.00354174
PA14_72920	629.35	1.9427	1.8e-14
PA14_21090	18.9482	1.9423	3.67e-05
PA14_31970	16.5183	1.94	0.00296498
PA14_63360	87.0602	1.93724	3.77e-09
PA14_17720	210.194	1.93661	3.62e-07
PA14_39150	46.2803	1.93532	5.59e-05
PA14_72800	313.364	1.93401	2.88e-13
PA14_63250	228.18	1.93365	2.15e-05
PA14_49290	76.9658	1.92872	2.53e-09
PA14_43780	48.7622	1.92783	2.33e-06
PA14_42520	16.0771	1.92739	0.00220492
PA14_13800	107.214	1.92451	5.05e-10
PA14_53410	57.1516	1.92389	4.49e-10
PA14_60480	503.155	1.92308	0.000904428
PA14_58120	162.023	1.91979	1.66e-09
PA14_14710	695.859	1.91934	4.03e-16
PA14_14510	1160.57	1.91825	2.29e-08
PA14_63850	163.053	1.91624	1.85e-07
PA14_62360	65.0865	1.91485	1.96e-09
PA14_15810	50.4183	1.91431	3.04e-07
PA14_42630	18.8477	1.91391	0.000969276
PA14_48860	177.156	1.91335	5.28e-12
PA14_41360	1614.44	1.91057	1.4e-06
PA14_21670	31.7175	1.9096	0.00461772
PA14_31340	18.8408	1.90357	0.00199217
PA14_47160	57.882	1.90201	0.000117825
PA14_28330	21.828	1.90071	1.25e-06
PA14_32750	20.2715	1.89565	0.000606247
PA14_28560	58.7314	1.89291	7.95e-05
PA14_54800	45.0123	1.89183	1.85e-08
PA14_66530	32.4995	1.88989	0.000135166
PA14_05630	85.2264	1.888	0.000131241
PA14_63800	100.719	1.88071	5.76e-08
PA14_07000	122.093	1.87725	4.83e-11
PA14_36920	85.574	1.8764	0.00150352
PA14_20040	20.8897	1.8752	0.00211864
PA14_32740	73.6396	1.87436	7.64e-07
PA14_72480	358.494	1.871	4.81e-18
PA14_24210	63.9689	1.86987	5.78e-08
PA14_56840	149.352	1.86925	2.35e-08
PA14_44560	78.9389	1.86527	2.75e-08
PA14_20300	29.7121	1.86285	1.7e-05
PA14_60860	133.036	1.86245	2.95e-06
PA14_38060	54.0197	1.86145	8.98e-07
PA14_63330	88.3704	1.86034	5.68e-06
PA14_51205	127.509	1.85969	1.47e-05
PA14_09570	56.2717	1.85854	3.68e-07
PA14_47520	83.4057	1.85565	2.56e-06
PA14_19500	25.9225	1.85452	0.000726532
PA14_52250	126.248	1.85315	1.24e-05
PA14_35320	28.7902	1.84875	0.00113738
PA14_61560	49.9064	1.84817	7.95e-06
PA14_44090	47.3951	1.84565	4.36e-05
PA14_39690	113.828	1.84395	7.16e-07
PA14_48850	47.3275	1.84165	2e-05
PA14_35230	69.7861	1.84146	2.53e-05
PA14_56870	1042.23	1.84129	6.28e-08
PA14_63010	466.364	1.84082	2.17e-12
PA14_41300	67.7756	1.83768	6.69e-07
PA14_64570	73.7693	1.83625	6.62e-10
PA14_41260	110.792	1.83455	4.18e-09
PA14_27690	7.29207	1.83156	0.355366
PA14_51170	88.0472	1.82939	0.00273034
PA14_47420	49.1294	1.82643	2.38e-05
PA14_61000	119.19	1.82522	8.23e-06
PA14_37950	23.0201	1.82522	0.000266031
PA14_72600	194.541	1.82368	7.56e-10
PA14_13990	178.464	1.8233	1.08e-07
PA14_63130	155.543	1.82089	0.000507953
PA14_54420	2128.87	1.81964	5.27e-09
PA14_04270	102.005	1.81438	3.77e-12
PA14_17740	63.5563	1.81417	2.88e-05
PA14_64780	43.6977	1.81401	8.24e-09
PA14_22000	206.013	1.81322	3.05e-06
PA14_63900	207.506	1.81094	2.05e-08
PA14_20030	24.6728	1.81021	0.00124137
PA14_40790	70.785	1.81009	2.44e-11
PA14_05460	403.133	1.80981	9.51e-12
PA14_18320	43.4132	1.80456	0.00770186
PA14_11240	90.2879	1.80406	0.000548389
PA14_13600	60.7716	1.80404	1.08e-05
PA14_30950	6.00761	1.80219	0.627374
PA14_34500	57.1923	1.79986	3.15e-05
PA14_52290	115.199	1.79931	1.75e-08
PA14_43570	14.5823	1.79858	0.00133885
PA14_39210	31.9769	1.79468	2.39e-06
PA14_63700	31.7082	1.79336	0.000139898
PA14_27660	6.48673	1.7921	0.379698
PA14_45030	26.7624	1.79117	0.000154643
PA14_63320	68.2449	1.78947	2.7e-11
PA14_12560	213.501	1.78936	4.23e-13
PA14_31390	370.645	1.78218	0.000355634
PA14_10140	34.8113	1.78216	0.00193837
PA14_55520	9.04724	1.78059	0.0643328
PA14_15700	89.7388	1.78055	3.96e-09
PA14_44950	118.053	1.77747	2.59e-07
PA14_56480	83.5379	1.77688	8.92e-06
PA14_64790	28.0749	1.7759	0.000133061
PA14_68120	79.283	1.7758	1.65e-07
PA14_52240	106.817	1.7717	1.73e-09
PA14_52150	492.73	1.77143	1.12e-10
PA14_32570	94.371	1.77044	0.000179845
PA14_57910	491.559	1.76938	2.34e-15
PA14_47810	35.3836	1.7671	4.52e-06
PA14_27160	245.513	1.76695	3.97e-08
PA14_38860	59.4026	1.76646	0.00457566
PA14_31960	56.6184	1.76559	5.68e-06
PA14_35370	134.671	1.76437	3.29e-07
PA14_02610	32.8904	1.76368	0.000371321
PA14_42300	42.381	1.76294	0.000802238
PA14_12750	155.29	1.76261	2.83e-08
PA14_27530	89.9636	1.7618	1.77e-07
PA14_26050	82.213	1.75766	1.17e-06
PA14_58170	184.94	1.75644	5.78e-08
PA14_22870	131.161	1.7511	2.22e-05
PA14_43250	64.4826	1.74409	0.00125359
PA14_20250	22.2489	1.74302	0.00147541
PA14_27980	158.007	1.74292	4.44e-17
PA14_40800	60.193	1.74066	0.00161443
PA14_29030	54.593	1.73937	2.25e-05
PA14_62440	245.691	1.73819	4.24e-11
PA14_13750	131.046	1.73468	0.000633229
PA14_12370	394.575	1.73407	3.37e-15
PA14_71760	81.4724	1.73067	1.13e-07
PA14_08470	149.614	1.73056	4.89e-06
PA14_34150	82.3047	1.72947	2.84e-06
PA14_58940	6.73198	1.72922	0.344233
PA14_44710	105.782	1.72589	2.62e-08
PA14_14320	26.9993	1.72271	8.72e-05
PA14_28180	273.649	1.72142	2.04e-06
PA14_42610	33.1172	1.7214	0.00238373
PA14_41990	29.6253	1.721	0.0110818
PA14_68050	66.6604	1.71752	3.32e-09
PA14_69060	376.951	1.71497	0.000200273
PA14_42580	18.5501	1.71359	0.00899822
PA14_72110	270.912	1.71342	4.04e-12
PA14_42550	34.2293	1.71096	0.00105114
PA14_22310	228.263	1.71079	1.33e-09
PA14_36940	20.8067	1.71018	0.000386428
PA14_50670	162.283	1.70945	1.54e-12
PA14_11700	130.645	1.70508	1.23e-10
PA14_35360	43.2347	1.70367	0.00178342
PA14_02530	159.204	1.70284	5.67e-05
PA14_30490	53.2677	1.69869	0.000269073
PA14_20650	131.943	1.69813	3.95e-07
PA14_06530	139.941	1.69557	4.98e-10
PA14_63780	17.5857	1.69433	0.0025106
PA14_34490	104.063	1.69346	7.68e-06
PA14_15240	30.2074	1.69077	1.99e-06
PA14_17660	80.7666	1.69003	1.61e-05
PA14_47880	43.648	1.6867	4.98e-06
PA14_47580	133.749	1.68661	2.95e-06
PA14_47350	185.967	1.68523	5.14e-13
PA14_15710	58.8517	1.68485	5.22e-07
PA14_71360	57.6393	1.68474	0.000233486
PA14_01250	92.3691	1.67968	3e-05
PA14_47850	18.3606	1.67762	0.0126961
PA14_38420	79.4559	1.67545	1.5e-07
PA14_30940	6.91396	1.67443	0.35694
PA14_52330	240.002	1.67373	5.51e-12
PA14_48840	31.1539	1.67065	0.000339766
PA14_28080	10.1814	1.66878	0.0297439
PA14_44960	29.856	1.66803	1.45e-08
PA14_47680	57.1248	1.66633	1.08e-05
PA14_70160	267.809	1.66589	5.08e-08
PA14_42030	61.8851	1.66379	0.00103896
PA14_47610	135.497	1.66295	0.00072793
PA14_04810	280.645	1.66166	1.24e-05
PA14_47430	90.8778	1.66163	0.000164938
PA14_56380	62.3857	1.6615	1.23e-07
PA14_37210	192.202	1.66148	0.00926636
PA14_73140	774.216	1.66021	6e-05
PA14_65580	68.9797	1.6599	1.16e-06
PA14_40370	192.103	1.6585	3.94e-09
PA14_00990	703.208	1.65635	2.29e-09
PA14_17340	129.043	1.65362	1.08e-08
PA14_50020	41.2252	1.64987	0.000656203
PA14_72550	360.526	1.64872	1.38e-10
PA14_10420	65.6075	1.64704	8.68e-06
PA14_27890	32.9109	1.64089	0.0144576
PA14_58060	227.675	1.63937	3.51e-07
PA14_15450	14.4133	1.63844	0.310421
PA14_34550	16.3806	1.63791	0.0365492
PA14_29720	191.056	1.63731	3.51e-07
PA14_60630	171.735	1.6369	8.29e-06
PA14_28520	154.347	1.63685	0.00109221
PA14_38370	151.035	1.63595	0.00618989
PA14_39050	73.032	1.63524	3.65e-05
PA14_63650	46.1056	1.63517	2.96e-07
PA14_47300	35.3254	1.62953	1.28e-06
PA14_35380	38.8325	1.62772	3.52e-05
PA14_60660	129.463	1.62745	1.42e-05
PA14_36960	26.448	1.62489	0.00183371
PA14_32690	27.0115	1.6245	0.000778158
PA14_69310	131.475	1.6242	1.87e-06
PA14_02490	21.182	1.62385	0.010801
PA14_64090	552.121	1.62303	1.51e-08
PA14_33460	37.4032	1.62233	0.00124667
PA14_29730	129.623	1.62222	2.62e-09
PA14_23860	885.006	1.62156	2.31e-06
PA14_61020	50.4324	1.62081	3.97e-05
PA14_54110	17.568	1.61985	0.000253909
PA14_14520	96.456	1.61971	3.57e-09
PA14_17880	17.8865	1.6182	0.0115682
PA14_21300	48.327	1.61789	2.21e-07
PA14_37990	19.094	1.61682	0.000916237
PA14_29290	31.6248	1.61681	6.58e-09
PA14_09810	34.8535	1.61429	8.68e-05
PA14_15940	198.574	1.6128	1.54e-10
PA14_49380	145.489	1.61224	1.1e-10
PA14_59670	7.45419	1.61165	0.395612
PA14_71320	89.4783	1.61134	3.64e-06
PA14_60530	141.392	1.60986	1.77e-09
PA14_26770	141.346	1.60897	5.68e-11
PA14_09980	29.7761	1.60856	0.00175356
PA14_22020	1871.33	1.60823	4.72e-07
PA14_42480	50.1599	1.60355	0.00687624
PA14_13420	126.641	1.60319	1.66e-05
PA14_33830	85.1142	1.6013	0.00723083
PA14_13590	56.9436	1.59863	0.000174615
PA14_67780	40.4725	1.5981	6.73e-06
PA14_60010	8.24746	1.59806	0.287759
PA14_70120	65.9735	1.5979	1.1e-06
PA14_22420	88.8896	1.59771	0.00316232
PA14_24350	49.3308	1.59591	4.89e-06
PA14_06970	86.5972	1.59481	3.77e-05
PA14_00810	86.4105	1.59475	1.59e-07
PA14_06900	17.9842	1.59325	0.00560176
PA14_44320	44.9498	1.59278	1.51e-08
PA14_12350	496.351	1.59258	7.65e-13
PA14_71160	29.8598	1.59163	0.00745858
PA14_30470	61.5221	1.59162	3.99e-05
PA14_68840	126.097	1.58933	3.74e-05
PA14_61350	52.2612	1.58695	4.88e-08
PA14_20480	154.579	1.58597	0.00153549
PA14_07730	174.738	1.58546	1.05e-10
PA14_25100	141.604	1.58546	5.55e-10
PA14_26980	113.323	1.58319	7.51e-05
PA14_61180	82.8288	1.58218	0.0341752
PA14_31260	6.27708	1.58201	0.595774
PA14_06920	54.2464	1.58163	0.000899643
PA14_54820	123.021	1.5794	1.43e-07
PA14_20280	65.1416	1.57906	8.96e-05
PA14_29120	103.97	1.57901	6.79e-06
PA14_03170	115.162	1.5766	0.0339657
PA14_43900	3046.16	1.56898	6.03e-05
PA14_31110	14.2465	1.56885	0.409848
PA14_21830	197.121	1.56835	7.67e-06
PA14_47660	52.1121	1.56835	2.39e-05
PA14_30310	456.914	1.56665	1.03e-07
PA14_10470	81.4931	1.56622	0.000154116
PA14_46010	79.0423	1.56604	5.59e-06
PA14_43740	77.1794	1.5659	0.000161916
PA14_42100	78.1021	1.56443	2.25e-05
PA14_31900	210.268	1.56322	1.2e-05
PA14_41070	246.4	1.56299	7.07e-10
PA14_52060	799.138	1.56182	3.8e-08
PA14_22710	94.2088	1.56176	2.67e-09
PA14_28600	261.733	1.56151	0.000403097
PA14_51330	489.355	1.5595	0.000329623
PA14_63220	186.164	1.55869	0.0102054
PA14_44380	902.987	1.55728	3.38e-05
PA14_29600	79.8205	1.55656	3.68e-06
PA14_61880	79.1351	1.55651	1.01e-05
PA14_71030	380.437	1.55405	0.000205675
PA14_19640	106.741	1.55399	1.67e-09
PA14_62990	1289.18	1.55363	6.84e-05
PA14_63480	72.78	1.55226	4.18e-05
PA14_66600	848.492	1.55152	6.16e-10
PA14_67630	233.472	1.55133	6.02e-07
PA14_36910	64.5768	1.5495	0.00468841
PA14_38210	87.23	1.54852	0.010326
PA14_18930	44.4403	1.54774	1.74e-05
PA14_18850	89.2573	1.54623	0.00260362
PA14_46110	44.9329	1.54615	6.26e-05
PA14_31460	64.2464	1.54612	6.68e-09
PA14_31610	191.972	1.54541	2.22e-05
PA14_23690	65.2644	1.5453	1.86e-05
PA14_33120	103.184	1.54496	3.81e-10
PA14_39190	170.134	1.54283	3.91e-08
PA14_23900	218.144	1.53885	1.43e-10
PA14_19150	70.5466	1.53772	6.21e-07
PA14_71080	62.0974	1.53758	2.05e-07
PA14_42770	35.9862	1.5365	2.42e-06
PA14_07010	33.9262	1.53489	7.97e-06
PA14_58820	119.614	1.53393	2.7e-08
PA14_67550	39.2801	1.53138	3.05e-06
PA14_27700	20.0438	1.53096	0.218076
PA14_52230	109.271	1.52976	8.52e-06
PA14_35620	73.3364	1.52964	0.00101205
PA14_66900	363.965	1.52943	3.6e-07
PA14_52310	157.088	1.5294	4.75e-07
PA14_71570	226.317	1.52861	3.16e-05
PA14_64140	131.857	1.52775	5.85e-05
PA14_06170	54.6536	1.52696	0.00231209
PA14_09370	160.719	1.52542	0.0162853
PA14_14490	53.8397	1.52429	1.51e-07
PA14_08340	283.125	1.52296	2.34e-05
PA14_33080	43.4198	1.52296	0.00248318
PA14_44570	42.1296	1.5221	3.17e-05
PA14_72560	158.546	1.52106	6.01e-09
PA14_00960	113.919	1.5208	0.00055634
PA14_28320	51.6975	1.52025	6.35e-06
PA14_07050	73.9004	1.51987	1.53e-05
PA14_21930	39.2043	1.51681	0.00404894
PA14_20460	74.0961	1.51484	0.0103307
PA14_51430	733.087	1.51351	0.0521578
PA14_52300	86.0916	1.51246	8.54e-06
PA14_72410	73.9268	1.5091	9.04e-11
PA14_32410	174.467	1.50903	1.12e-05
PA14_21510	45.3762	1.50569	0.000374783
PA14_30100	366.252	1.50328	1.41e-05
PA14_11920	81.304	1.50275	4.47e-08
PA14_22730	174.432	1.50074	2.06e-05
PA14_47310	83.0355	1.49912	8.16e-05
PA14_22480	150.995	1.4981	0.00142259
PA14_47490	266.162	1.49757	0.000510318
PA14_51160	32.9488	1.49681	0.00757179
PA14_21750	268.276	1.49489	5.18e-11
PA14_27130	96.8054	1.494	2.12e-11
PA14_35940	11.9041	1.49195	0.312215
PA14_33910	67.6557	1.48966	0.0031279
PA14_41400	139.818	1.48569	1.73e-05
PA14_32660	16.3645	1.48548	0.0529147
PA14_03130	122.61	1.48486	8.77e-06
PA14_73370	1066.88	1.48418	3.63e-06
PA14_63100	151.51	1.48414	3.23e-08
PA14_49340	70.4029	1.47805	2.75e-06
PA14_63350	59.191	1.47655	0.00336936
PA14_21680	41.7297	1.47402	0.00114367
PA14_45470	55.7101	1.47396	0.0014206
PA14_41630	455.605	1.47375	3.64e-07
PA14_46240	122.368	1.47251	1.11e-05
PA14_06810	109.587	1.47159	0.0256574
PA14_63750	35.4538	1.4713	0.00195848
PA14_46390	24.6493	1.47084	0.0201548
PA14_29010	96.2199	1.46927	3.49e-05
PA14_51490	53.5595	1.46886	0.000115376
PA14_17675	74.0442	1.46583	2.91e-06
PA14_33530	91.0104	1.46571	0.00143995
PA14_31130	6.00761	1.46428	0.697466
PA14_14500	487.456	1.46256	1.85e-08
PA14_17520	106.946	1.46228	4.33e-05
PA14_68810	214.113	1.46131	2.6e-10
PA14_41730	966.826	1.46084	1.03e-05
PA14_33170	60.8308	1.46078	0.00103896
PA14_07090	1067.01	1.45726	4.21e-05
PA14_17820	21.1102	1.45672	0.00426074
PA14_38200	56.8838	1.45585	2.28e-05
PA14_38730	46.0777	1.45335	0.000238112
PA14_51860	320.19	1.45302	0.0006857
PA14_51780	516.536	1.45253	2.2e-10
PA14_12550	83.6492	1.4517	0.000210555
PA14_32280	237.954	1.45157	0.0102054
PA14_48710	93.4845	1.45154	3.33e-08
PA14_67860	122.266	1.45106	0.000457778
PA14_09960	36.2282	1.44953	6.71e-05
PA14_16730	107.227	1.44727	8.03e-06
PA14_45240	31.7462	1.44649	0.00100829
PA14_46310	45.3992	1.44611	1.52e-05
PA14_39570	23.9431	1.44564	0.00400639
PA14_55710	131.193	1.44496	3.64e-07
PA14_49130	1104.47	1.44353	0.00173647
PA14_11650	203.77	1.4419	5.8e-09
PA14_66940	501.81	1.44045	1.43e-08
PA14_72810	93.3038	1.44022	2.83e-08
PA14_47720	62.4241	1.43925	5.59e-05
PA14_68830	55.8364	1.43897	0.000116425
PA14_11790	95.5679	1.43891	0.000104777
PA14_19930	23.6639	1.43836	0.000964603
PA14_44840	52.7823	1.4366	9.08e-05
PA14_49690	33.503	1.43521	0.00564831
PA14_27880	28.3328	1.43513	0.0278514
PA14_22050	140.192	1.43326	9.44e-11
PA14_70140	1128.51	1.4332	1.07e-06
PA14_16320	75.7926	1.43214	9.64e-07
PA14_17790	61.9375	1.43176	4.28e-05
PA14_64810	30.9349	1.43043	0.00612046
PA14_72790	86.5208	1.42968	1.64e-09
PA14_28630	84.5778	1.42944	1.11e-05
PA14_64080	202.567	1.42853	6.28e-08
PA14_25150	190.203	1.42729	5.55e-08
PA14_33190	61.0438	1.42385	0.000904666
PA14_32500	135.593	1.42032	1.03e-07
PA14_37670	21.9637	1.41586	0.00449341
PA14_01240	313.902	1.4138	3.35e-05
PA14_67410	72.6943	1.41302	7.72e-06
PA14_62880	285.371	1.41243	4.31e-10
PA14_55730	84.9565	1.4123	0.000579183
PA14_32610	73.7957	1.40968	0.00176484
PA14_37340	46.7534	1.40929	0.00314167
PA14_23170	31.0255	1.40885	0.00122358
PA14_55770	308.045	1.40555	1.1e-07
PA14_14975	233.804	1.40528	6.51e-07
PA14_37220	50.3	1.40489	7.14e-06
PA14_47790	157.291	1.40483	8.41e-06
PA14_12020	336.949	1.40406	5.1e-10
PA14_47920	24.3673	1.4028	0.0089902
PA14_05120	70.608	1.40254	4.06e-05
PA14_69925	86.7569	1.40243	0.000215518
PA14_53700	29.4947	1.3995	0.0185802
PA14_31200	6.00761	1.39767	0.638583
PA14_51770	323.528	1.39545	1.48e-15
PA14_31300	155.172	1.39356	0.00261241
PA14_65810	50.7951	1.39079	0.0172752
PA14_04330	215.424	1.39075	1.22e-06
PA14_63300	45.4996	1.3893	6.18e-06
PA14_18870	611.476	1.38872	0.00205271
PA14_56470	25.7496	1.38831	0.00623594
PA14_09740	33.5781	1.38591	0.000450509
PA14_13850	33.4703	1.38589	0.00153305
PA14_25910	89.7997	1.38375	3.06e-06
PA14_67440	229.876	1.38357	0.00133885
PA14_27730	736.027	1.38341	9.16e-05
PA14_07360	72.2582	1.37727	5.47e-05
PA14_42350	138.366	1.3744	0.00172837
PA14_41530	33.2135	1.37426	0.0161823
PA14_33150	42.2855	1.37368	0.00334638
PA14_47820	69.5617	1.37335	0.0001487
PA14_38920	11.0083	1.37	0.0342075
PA14_72830	19.594	1.36959	0.0118981
PA14_39750	18.701	1.36879	0.0238728
PA14_04530	39.771	1.36801	0.000108588
PA14_67020	121.966	1.3676	8.54e-07
PA14_63110	218.04	1.36514	0.0252005
PA14_54430	3888.87	1.36287	0.000574684
PA14_45380	122.41	1.36213	2.36e-05
PA14_55540	38.1253	1.36074	0.031943
PA14_14590	151.281	1.36028	8.11e-07
PA14_53180	443.005	1.359	1.82e-06
PA14_19160	77.4564	1.35758	0.000112615
PA14_18890	65.5285	1.35533	3.31e-06
PA14_52960	42.579	1.355	0.00481523
PA14_33610	1174.16	1.35484	0.00805613
PA14_16710	131.135	1.35471	1.06e-05
PA14_14820	1420.11	1.35465	0.00143995
PA14_35540	68.9799	1.35443	2.01e-05
PA14_51500	60.5174	1.35373	0.00241555
PA14_60020	31.0101	1.35273	0.344233
PA14_56770	21.2895	1.35086	0.00550921
PA14_00730	72.1911	1.35073	0.000383272
PA14_55390	27.0505	1.35	0.175703
PA14_33560	72.4248	1.34968	0.00243132
PA14_38220	143.51	1.34918	0.0136496
PA14_61060	138.475	1.34626	2.81e-07
PA14_19570	59.8924	1.34412	0.0105069
PA14_31250	6.48825	1.3439	0.60007
PA14_32450	42.0474	1.34331	0.00506727
PA14_33110	40.3585	1.34294	0.00103016
PA14_34510	56.936	1.34282	0.00237923
PA14_43490	55.2347	1.34078	0.000652191
PA14_47730	59.2695	1.33852	8.8e-05
PA14_04750	188.489	1.33665	5.83e-07
PA14_32700	51.6971	1.33578	0.000479964
PA14_41610	296.326	1.33569	0.000295022
PA14_29690	84.191	1.33517	5.4e-07
PA14_56390	152.748	1.33373	1.37e-05
PA14_72170	66.8401	1.33259	0.0116666
PA14_72210	136.35	1.33113	0.000115319
PA14_28100	24.1261	1.33051	0.0241364
PA14_72200	43.5435	1.32675	0.00184454
PA14_29660	165.932	1.32626	0.00300465
PA14_16800	106.498	1.32513	0.000826922
PA14_50920	72.2182	1.32474	0.000791216
PA14_40490	124.617	1.32197	4.69e-07
PA14_30350	117.817	1.32186	0.00113511
PA14_61140	46.2478	1.3204	2.37e-05
PA14_43400	72.1029	1.31977	0.0101459
PA14_34640	78.6514	1.31781	0.0148848
PA14_29820	258.995	1.31717	4.91e-14
PA14_23160	31.0537	1.31676	0.000287272
PA14_35890	29.0027	1.31543	0.31703
PA14_51280	213.732	1.31411	3.22e-06
PA14_59020	9.96179	1.31401	0.366826
PA14_44980	123.124	1.31334	0.000186815
PA14_68390	90.8459	1.30946	6.06e-06
PA14_47330	248.125	1.30853	3.47e-08
PA14_41830	123.884	1.30831	0.000103653
PA14_58220	75.7348	1.3069	7.44e-05
PA14_26880	85.4159	1.30559	1.29e-08
PA14_58550	171.837	1.30539	3.79e-05
PA14_37040	12.7513	1.30488	0.0364078
PA14_72250	375.767	1.30412	0.000179269
PA14_61130	218.452	1.30397	6.1e-06
PA14_41050	281.989	1.30377	7.01e-10
PA14_46680	109.283	1.29949	1.38e-07
PA14_05290	128.281	1.29576	1.41e-08
PA14_71060	42.6103	1.29437	0.0158641
PA14_59210	17.8975	1.29208	0.334465
PA14_35990	11.3134	1.29159	0.354061
PA14_50410	681.834	1.29136	0.0373824
PA14_23630	83.352	1.29114	1.38e-05
PA14_55720	24.9662	1.29036	0.00397175
PA14_65370	628.679	1.28946	1.47e-06
PA14_52880	15.4848	1.28913	0.0113932
PA14_45450	31.3626	1.28739	0.00266832
PA14_52920	62.5378	1.2856	0.00220492
PA14_58290	381.209	1.28421	5.97e-07
PA14_44120	182.91	1.28414	3.51e-08
PA14_50700	95.809	1.28396	1.01e-09
PA14_13430	99.1873	1.28346	0.00381476
PA14_01910	37.2477	1.28321	0.0189568
PA14_36020	170.869	1.28096	0.000259199
PA14_45150	44.1912	1.28077	7.73e-05
PA14_34190	13.763	1.28061	0.0478651
PA14_54220	81.1832	1.27981	6.56e-06
PA14_61370	68.7424	1.27887	0.00576325
PA14_13610	49.2385	1.27862	0.000908289
PA14_27180	502.392	1.27849	5.47e-07
PA14_45980	25.2261	1.27801	0.0098422
PA14_47950	14.8169	1.27561	0.065045
PA14_18330	112.802	1.26988	0.047732
PA14_18760	106.075	1.26924	0.0273013
PA14_30790	62.6716	1.2692	0.000270342
PA14_31420	183.573	1.26839	0.00010428
PA14_34540	27.8969	1.26675	0.00182607
PA14_27330	128.239	1.2645	3e-06
PA14_31380	49.6817	1.26211	0.00371363
PA14_24900	174.837	1.26116	2.74e-05
PA14_22830	134.429	1.2607	4.08e-05
PA14_14480	50.0609	1.26031	0.00119763
PA14_06420	23.3395	1.25933	0.0165649
PA14_34660	156.762	1.2592	0.000102489
PA14_38800	87.6119	1.25792	0.00728175
PA14_66610	549.58	1.25616	7.89e-07
PA14_31700	176.745	1.25576	2.15e-05
PA14_42500	73.9785	1.25522	0.0044658
PA14_31730	100.268	1.25479	0.00270736
PA14_59850	10.7278	1.24843	0.455793
PA14_03830	78.4177	1.24794	0.00186877
PA14_43670	276.218	1.24446	6.9e-09
PA14_17900	100.06	1.24349	8.59e-05
PA14_28380	44.5801	1.24304	0.01147
PA14_70860	217.728	1.24295	5.67e-06
PA14_48990	15.5134	1.24192	0.0770878
PA14_69300	177.626	1.24058	2.35e-07
PA14_66410	110.04	1.23732	7.47e-06
PA14_59320	14.3748	1.23658	0.377856
PA14_51050	103.775	1.23524	0.00289201
PA14_28540	19.4684	1.23431	0.0766647
PA14_46710	45.5155	1.23351	0.00121654
PA14_37250	229.421	1.23051	0.050514
PA14_26165	104.532	1.2302	0.00135783
PA14_40650	34.2048	1.22897	0.028179
PA14_41150	106.717	1.22843	2.56e-06
PA14_52000	82.9506	1.2283	0.000173122
PA14_20690	122.567	1.22549	0.00179992
PA14_28390	51.5291	1.22539	0.0173636
PA14_09680	95.0472	1.2251	0.00011482
PA14_60600	125.844	1.22466	0.000112736
PA14_05040	47.9258	1.22436	0.000409683
PA14_40510	109.678	1.22126	0.000536126
PA14_04520	94.3923	1.2196	3.46e-05
PA14_38000	29.9354	1.21924	0.00258419
PA14_30440	36.8867	1.21822	0.0033019
PA14_14010	58.8806	1.21793	0.00251581
PA14_34320	21.0744	1.2175	0.100882
PA14_27250	18.9973	1.21721	0.0417172
PA14_63120	319.252	1.21581	0.0449779
PA14_03150	115.525	1.21482	0.000131846
PA14_55470	14.8302	1.21395	0.144808
PA14_16720	110.308	1.2138	1.95e-05
PA14_53330	114.458	1.21373	2.69e-06
PA14_18600	224.41	1.21013	1.05e-06
PA14_44460	47.8693	1.20792	0.00233113
PA14_71330	45.0656	1.20761	0.00016843
PA14_07570	236.337	1.20653	1.46e-05
PA14_19370	753.832	1.20614	0.0328639
PA14_28350	108.37	1.20574	0.00274459
PA14_66970	178.357	1.20533	1.36e-05
PA14_12860	103.468	1.20442	5.27e-07
PA14_37940	37.5269	1.20359	3.67e-05
PA14_11530	84.7141	1.20353	6.23e-06
PA14_47260	25.1114	1.20282	0.00324764
PA14_27440	46.5955	1.20262	0.00228597
PA14_35060	29.093	1.2012	0.00489623
PA14_05650	67.3457	1.20106	0.00246574
PA14_28040	47.5731	1.20072	0.00404419
PA14_05870	57.6122	1.19903	0.0041795
PA14_41690	193.928	1.19839	4.76e-06
PA14_29770	92.9025	1.19805	0.00103773
PA14_38160	37.7543	1.19775	0.00416832
PA14_71450	134.195	1.19758	0.00402404
PA14_56070	3034.8	1.19714	0.000273969
PA14_47900	21.5392	1.1962	0.0395746
PA14_55290	14.7484	1.19586	0.124586
PA14_01620	128.821	1.19489	0.00402847
PA14_49390	56.2232	1.19078	6.26e-05
PA14_45370	160.038	1.19046	1.34e-05
PA14_18780	47.2063	1.19042	0.00987097
PA14_63160	88.9788	1.18976	0.0182096
PA14_21910	71.0147	1.1897	3.16e-05
PA14_68680	219.862	1.18946	2.04e-09
PA14_62890	335.494	1.1887	1.01e-06
PA14_47750	51.7565	1.18843	9.87e-06
PA14_43630	93.5317	1.18826	9.24e-05
PA14_57890	676.559	1.18796	2.06e-15
PA14_17860	29.7344	1.18682	0.00216259
PA14_71340	31.5719	1.18674	0.00631555
PA14_55640	72.9116	1.1866	2.03e-09
PA14_26480	76.298	1.18651	6.5e-05
PA14_59900	10.1862	1.18629	0.436678
PA14_70340	10.1663	1.18525	0.0977087
PA14_39130	236.373	1.18387	4.92e-05
PA14_10260	30.3121	1.18324	0.0374611
PA14_21920	38.8906	1.18085	0.00194969
PA14_43290	51.1288	1.17958	0.00121066
PA14_33690	94.3024	1.1786	0.0545578
PA14_09760	72.0053	1.17693	0.000224429
PA14_20620	22.6014	1.17629	0.00482019
PA14_49790	65.0479	1.17567	3.6e-08
PA14_64750	30.1851	1.17515	0.000124922
PA14_20491	30.2326	1.17515	0.0193043
PA14_24560	65.7743	1.17399	0.00222477
PA14_08510	477.255	1.17394	0.000244758
PA14_28110	24.3649	1.17341	0.02937
PA14_49420	88.4729	1.17202	6.14e-05
PA14_22860	172.005	1.17014	4.05e-06
PA14_41060	159.845	1.16877	3.98e-06
PA14_36930	15.8954	1.16568	0.0863043
PA14_72180	43.0178	1.16519	0.00656123
PA14_27390	28.5318	1.16317	0.00647433
PA14_72000	354.875	1.16216	0.00256498
PA14_28010	57.5018	1.16166	0.0212769
PA14_62260	65.3289	1.16165	0.00012735
PA14_44880	148.142	1.16114	3.99e-05
PA14_64650	24.2785	1.16106	0.0355306
PA14_19710	40.0002	1.16056	0.00433073
PA14_36900	13.1388	1.15973	0.207843
PA14_19030	273.435	1.15867	0.000136447
PA14_29000	47.8138	1.1584	0.00100609
PA14_30740	34.5676	1.15772	0.0400656
PA14_50510	76.6977	1.15615	6.52e-06
PA14_44850	101.337	1.15598	0.000685478
PA14_21260	925.25	1.15576	0.0183551
PA14_06340	76.3519	1.15464	0.000344159
PA14_18360	137.034	1.15426	0.0453084
PA14_30130	48.5347	1.15359	0.001423
PA14_47460	162.814	1.1523	8.66e-10
PA14_19520	16.6671	1.15091	0.0447178
PA14_01510	55.9455	1.14615	0.00305682
PA14_48170	61.8324	1.14557	0.000802238
PA14_35200	36.8913	1.14544	0.0324316
PA14_35880	34.0152	1.14519	0.414461
PA14_53100	12.2113	1.14348	0.0226675
PA14_59410	12.4884	1.14212	0.430598
PA14_62430	75.9597	1.14205	0.00346777
PA14_65390	212.978	1.14194	2.7e-09
PA14_23320	233.529	1.14142	7.77e-05
PA14_24690	186.154	1.13732	2.19e-08
PA14_58810	113.6	1.13557	0.000181987
PA14_12650	38.8333	1.13556	0.00841822
PA14_20180	38.6719	1.13486	0.129269
PA14_72510	372.197	1.13285	6.44e-07
PA14_62860	3597.59	1.13271	1.45e-07
PA14_42750	78.764	1.13259	2e-05
PA14_70750	232.332	1.13251	0.00784
PA14_43440	27.2361	1.13223	0.000941521
PA14_25480	63.1788	1.13205	0.000280174
PA14_40330	12.1456	1.13186	0.0376962
PA14_16670	154.971	1.13039	0.000142224
PA14_54700	42.212	1.12991	0.0131883
PA14_36060	16.9034	1.12903	0.0107527
PA14_18790	17.5191	1.12823	0.0405506
PA14_65410	169.707	1.1277	4.17e-07
PA14_29070	49.4497	1.12622	0.0191209
PA14_45890	59.3671	1.12458	0.0116801
PA14_06400	54.4306	1.12218	0.00200943
PA14_02460	72.8519	1.12154	0.00851353
PA14_39360	74.3967	1.12147	0.00366875
PA14_66910	152.301	1.12	8.51e-10
PA14_24970	140.737	1.11992	0.00247964
PA14_60240	24.5746	1.11923	0.000434951
PA14_35210	67.012	1.11735	0.00300465
PA14_41190	1656.92	1.11712	0.00359218
PA14_07070	193.502	1.11644	0.00229058
PA14_43790	68.3466	1.11601	0.00469159
PA14_15670	229.185	1.11385	6.93e-06
PA14_61260	58.327	1.11321	0.0101459
PA14_56880	132.878	1.11206	0.000641871
PA14_06770	127.292	1.11197	0.0142079
PA14_54180	327.449	1.11083	0.10638
PA14_07590	78.8522	1.11069	0.00234712
PA14_06130	81.5849	1.11032	0.000477069
PA14_11400	232.898	1.10977	0.000610265
PA14_59370	80.9347	1.10856	0.449278
PA14_12570	84.9246	1.10727	9.46e-06
PA14_61220	67.3328	1.1056	0.00031649
PA14_25180	563.41	1.104	0.000541827
PA14_25630	934.981	1.10345	0.0225606
PA14_38010	88.2278	1.10319	5.39e-05
PA14_06840	199.934	1.10296	0.124986
PA14_54410	700.393	1.10171	0.00127648
PA14_39710	26.5909	1.10075	0.0605096
PA14_26760	119.288	1.09854	0.0006857
PA14_42820	129.388	1.09778	0.000109985
PA14_44760	64.7157	1.09479	0.00158046
PA14_54260	64.2664	1.09447	0.00221016
PA14_26500	35.0446	1.09433	0.000600083
PA14_24440	54.0958	1.09365	0.000403302
PA14_06740	58.1852	1.09363	0.0313304
PA14_20270	18.2522	1.09351	0.0444913
PA14_47060	37.8352	1.09308	0.012626
PA14_28310	27.731	1.09301	0.0508393
PA14_49820	72.8587	1.09216	0.00385561
PA14_05790	52.2465	1.09095	0.0259625
PA14_02960	20.2421	1.09009	0.0500048
PA14_53530	52.5009	1.08977	0.0263247
PA14_29740	134.483	1.08871	8.95e-05
PA14_11860	117.394	1.08866	0.00340735
PA14_25470	66.8742	1.0885	0.000522159
PA14_43690	1118.82	1.08723	1.24e-05
PA14_06790	28.1612	1.0869	0.0307159
PA14_54620	306.592	1.08666	0.0129883
PA14_49630	54.686	1.08602	0.0113496
PA14_25440	123.942	1.08583	8.6e-07
PA14_30150	283.896	1.0848	7.44e-09
PA14_16300	19.9741	1.08475	0.0383659
PA14_61590	257.317	1.08278	0.00919569
PA14_47270	35.9286	1.08241	0.00235381
PA14_31870	91.7098	1.08225	0.000966636
PA14_28490	295.909	1.08198	0.0286192
PA14_67450	170.513	1.08196	0.0035727
PA14_23530	23.751	1.08173	0.0215509
PA14_35330	49.2845	1.07958	0.0290998
PA14_53520	137.197	1.07949	0.00101517
PA14_19470	245.012	1.07947	2.03e-05
PA14_18090	164.787	1.0763	0.0180716
PA14_05880	71.1363	1.07592	0.00438188
PA14_39870	31.6854	1.07545	0.0113156
PA14_06510	97.6002	1.07519	7.39e-05
PA14_35170	64.4492	1.07432	0.00226364
PA14_69660	108.091	1.0741	0.0030131
PA14_25450	218.58	1.07289	1.83e-05
PA14_16790	84.0155	1.07252	2.44e-05
PA14_17810	27.4014	1.07135	0.0403588
PA14_04950	63.6463	1.07119	0.00111946
PA14_13630	34.55	1.06942	0.00435985
PA14_06040	144.2	1.06854	0.00310049
PA14_32350	15.4261	1.06783	0.0211796
PA14_50000	79.7655	1.06732	0.00347052
PA14_70790	443.263	1.06668	0.00584598
PA14_54230	35.8836	1.06595	0.00311496
PA14_66770	319.858	1.06558	0.000885546
PA14_13260	31.686	1.06531	0.0428463
PA14_29570	30.8072	1.0649	0.0132373
PA14_47440	179.769	1.06458	0.00359218
PA14_06890	54.0507	1.06451	0.00632414
PA14_67700	60.4007	1.06446	4.48e-05
PA14_26600	136.468	1.06313	0.00161533
PA14_19700	60.177	1.0627	0.00534038
PA14_42600	17.6591	1.06267	0.0978768
PA14_72500	496.294	1.0626	0.00056417
PA14_69050	90.4104	1.06162	3.77e-05
PA14_35570	36.9687	1.06124	0.0526088
PA14_57100	186.712	1.06064	3.1e-05
PA14_22660	143.664	1.06047	0.000688779
PA14_65400	119.068	1.06024	0.000104592
PA14_65500	177.176	1.06015	0.000836379
PA14_29250	14.2377	1.05908	0.0143948
PA14_69330	136.724	1.05886	1.75e-07
PA14_34740	13.0698	1.05856	0.0794834
PA14_27480	945.995	1.05607	0.000472381
PA14_54400	276.577	1.05567	0.000357755
PA14_41590	964.809	1.05326	0.00402597
PA14_32270	90.2561	1.053	0.00109871
PA14_72380	190.827	1.05252	2.23e-05
PA14_42570	52.5938	1.05188	0.0443474
PA14_54610	31.5388	1.05178	0.00719675
PA14_47080	41.0182	1.04998	0.00677803
PA14_11280	74.4757	1.04743	0.00682733
PA14_41350	185.76	1.04714	0.000224607
PA14_03960	375.049	1.04604	0.00524246
PA14_61360	220.056	1.04596	0.000504932
PA14_27950	383.62	1.04491	1.97e-05
PA14_15850	129.915	1.04301	0.000996022
PA14_46080	22.2982	1.04287	0.0599377
PA14_49090	18.7703	1.0427	0.03656
PA14_57900	317.663	1.04145	4.96e-05
PA14_01270	50.8369	1.0413	0.0287911
PA14_61580	260.781	1.0406	0.0158499
PA14_03550	15.9551	1.0392	0.0744386
PA14_65060	75.5159	1.03702	4.47e-05
PA14_17530	1375.36	1.03666	0.000152818
PA14_63240	27.2974	1.03651	0.00639201
PA14_26970	79.1228	1.03547	0.000194558
PA14_43230	45.5937	1.03541	0.0101867
PA14_13240	35.5323	1.03457	0.00456916
PA14_37580	63.2764	1.03441	0.000422982
PA14_25510	200.243	1.03323	5.3e-08
PA14_40380	45.5082	1.03261	0.0304002
PA14_42010	353.165	1.0323	0.00193219
PA14_42340	45.3488	1.03056	0.0239407
PA14_48700	166.462	1.03047	0.000556456
PA14_64620	64.8111	1.02957	0.0125597
PA14_61080	70.8958	1.02876	0.0316278
PA14_64640	56.2147	1.02818	0.00680729
PA14_55490	15.8631	1.02797	0.1844
PA14_02640	40.6031	1.02725	0.0541648
PA14_40120	132.113	1.02723	8.48e-06
PA14_63830	61.6456	1.02645	0.00371788
PA14_10750	50.871	1.0243	0.00415842
PA14_71210	28.3703	1.02377	0.0127514
PA14_45710	94.1141	1.02328	0.000751741
PA14_05000	145.09	1.02229	0.000129712
PA14_70100	114.45	1.02197	1.99e-05
PA14_45880	71.0057	1.02169	0.00014595
PA14_61210	52.5455	1.02027	0.0104724
PA14_47250	24.5232	1.02011	0.00333869
PA14_49610	16.0473	1.01763	0.0936822
PA14_38330	577.153	1.01725	0.000379156
PA14_12050	126.845	1.01685	3.22e-05
PA14_42640	14.4102	1.01676	0.0835746
PA14_72470	350.585	1.01635	3.21e-05
PA14_69190	1454.82	1.01377	3.99e-05
PA14_43820	44.2894	1.01297	0.00238452
PA14_20850	161.893	1.01131	1.36e-05
PA14_47400	82.0715	1.01116	0.0797079
PA14_19560	87.6286	1.00769	0.102909
PA14_05280	62.5872	1.00741	2.74e-05
PA14_12740	142.822	1.0071	0.0195641
PA14_09660	143.319	1.00699	0.00183102
PA14_32380	41.9035	1.00409	0.0389034
PA14_22460	89.9134	1.00374	0.000939422
PA14_23890	234.686	1.00328	1.67e-05
PA14_56040	112.097	1.0029	0.00263906
PA14_68800	326.083	1.00205	0.00790392
PA14_26300	14.4683	1.00137	0.331795
PA14_05770	64.7615	0.99613	0.0550462
PA14_44270	44.5355	0.995604	0.000662296
PA14_24570	20.312	0.995403	0.00936146
PA14_44860	70.2569	0.995358	0.00665684
PA14_38430	373.027	0.995079	0.0517645
PA14_36080	13.7379	0.993867	0.160173
PA14_40740	185.506	0.993657	0.0320954
PA14_14690	191.808	0.992688	7.99e-08
PA14_14780	740.423	0.992444	2.38e-05
PA14_34580	28.7373	0.991953	0.167582
PA14_71640	125.736	0.991919	4.99e-05
PA14_51960	185.24	0.990076	0.000434439
PA14_09920	11.1066	0.988622	0.149576
PA14_45010	43.5257	0.98824	0.0700356
PA14_21280	116.805	0.987833	2.97e-05
PA14_21840	153.92	0.987221	0.00510108
PA14_72080	50.9599	0.987184	0.0110447
PA14_72360	562.006	0.986959	0.0642314
PA14_15110	187.648	0.986522	0.00820084
PA14_18370	176.012	0.986301	0.100325
PA14_46830	22.1827	0.98544	0.0287988
PA14_45460	55.4934	0.984828	0.000803972
PA14_03020	21.6644	0.98408	0.0902771
PA14_11350	63.628	0.983221	0.00300203
PA14_17850	9.92979	0.982764	0.214013
PA14_19380	169.989	0.982437	0.0534195
PA14_27490	40.6727	0.981638	0.00159868
PA14_35430	12.9652	0.981017	0.15112
PA14_70430	172.257	0.980933	5.88e-07
PA14_06730	121.948	0.980898	0.191734
PA14_33130	129.477	0.980585	0.00389064
PA14_42280	41.7889	0.977206	0.0531284
PA14_50010	101.562	0.976443	0.00426762
PA14_19630	128.589	0.976266	0.00109907
PA14_43920	245.603	0.975277	1.83e-06
PA14_67975	486.146	0.975242	0.00029123
PA14_40710	64.3291	0.975169	0.0108208
PA14_69890	30.5684	0.970338	0.0547508
PA14_27430	18.5983	0.969146	0.0169402
PA14_24880	1326.93	0.967675	0.00976423
PA14_19510	18.2297	0.9666	0.148337
PA14_25140	164.891	0.965974	0.00330791
PA14_56900	157.314	0.965323	0.000447946
PA14_28420	58.0229	0.964346	0.0189686
PA14_37965	25.0898	0.963939	0.0529147
PA14_33230	11.8585	0.963727	0.247325
PA14_68330	871.303	0.963272	0.0242173
PA14_43090	6.1338	0.962558	0.709199
PA14_37100	22.2327	0.961928	0.0469106
PA14_27940	960.904	0.961104	0.00217923
PA14_02810	57.8812	0.959687	0.00649874
PA14_60470	330.988	0.958639	0.000136483
PA14_21650	52.55	0.958311	0.00139262
PA14_65480	156.08	0.958189	0.000462964
PA14_42020	45.0705	0.956633	0.00576645
PA14_12610	36.0082	0.956603	0.000309523
PA14_65720	149.592	0.953994	0.00140447
PA14_04440	93.9743	0.953195	0.0011126
PA14_42530	12.6903	0.952466	0.212806
PA14_42490	17.7939	0.951388	0.0617143
PA14_07110	383.596	0.950518	3.43e-06
PA14_39500	36.8291	0.948864	0.0342708
PA14_68900	244.611	0.948631	0.00505234
PA14_71580	88.3838	0.944339	0.00185878
PA14_24940	81.5893	0.94423	0.000647371
PA14_19740	68.338	0.943834	0.00877971
PA14_42850	381.925	0.943444	0.000439725
PA14_21690	270.184	0.943279	0.0129371
PA14_42760	231.387	0.943162	4.7e-05
PA14_16870	111.778	0.941908	0.0283579
PA14_59030	6.00761	0.941856	0.805101
PA14_25970	231.467	0.9417	1.09e-05
PA14_25050	34.8946	0.941075	0.0244444
PA14_73300	4004.25	0.940683	0.0255977
PA14_69740	20.043	0.939917	0.0600375
PA14_48830	113.351	0.937192	0.0267609
PA14_38850	13.8675	0.935296	0.254951
PA14_25730	171.422	0.933269	4.03e-05
PA14_25920	43.6294	0.932532	0.00298319
PA14_73190	79.2892	0.931445	0.000539627
PA14_28430	21.7787	0.929906	0.0285806
PA14_50730	337.043	0.929097	0.000138531
PA14_56060	352.085	0.928424	5.47e-06
PA14_13560	30.2322	0.926844	0.050514
PA14_05310	217.773	0.926271	0.00177838
PA14_30500	28.699	0.925411	0.0690188
PA14_47030	39.4191	0.92534	0.146257
PA14_01680	16.782	0.923606	0.117535
PA14_15750	46.0031	0.92335	0.0130549
PA14_40320	23.0273	0.923231	0.0967056
PA14_68620	175.798	0.921053	0.00936146
PA14_11845	220.882	0.919587	0.000133873
PA14_27070	108.912	0.919025	0.0197151
PA14_71140	12.4082	0.918883	0.250562
PA14_03080	64.3604	0.91864	0.0214886
PA14_39110	38.5902	0.91856	0.00716738
PA14_11160	28.2593	0.918189	0.0374719
PA14_67065	646.466	0.917895	2.51e-05
PA14_62380	54.0039	0.917664	0.0211281
PA14_15820	35.3445	0.915097	0.00528824
PA14_34920	16.2179	0.913144	0.106357
PA14_35300	54.6376	0.912926	0.0161847
PA14_11050	10.9249	0.91206	0.206979
PA14_30760	38.3626	0.911452	0.00613082
PA14_13030	487.537	0.909614	0.00422233
PA14_71780	303.579	0.908771	2.2e-05
PA14_48000	15.7254	0.908549	0.11009
PA14_13650	72.8553	0.907328	0.00254399
PA14_35860	23.7553	0.90712	0.463377
PA14_33440	75.6029	0.905136	0.00186882
PA14_41450	94.7478	0.904173	0.000868525
PA14_13000	46.134	0.902835	0.0267861
PA14_52890	11.6339	0.902141	0.273639
PA14_67750	134.544	0.901313	0.0020969
PA14_21620	33.7665	0.899722	0.159861
PA14_31690	237.876	0.899602	0.00311496
PA14_57720	651.897	0.89751	0.0182467
PA14_25090	493.549	0.896721	0.00245781
PA14_43150	47.883	0.895872	0.0299544
PA14_52120	51.2373	0.895717	0.034383
PA14_51720	1137.94	0.895351	0.000295022
PA14_68040	109.52	0.893505	0.0194649
PA14_64610	81.2348	0.892908	0.0642464
PA14_04460	147.846	0.890919	0.00218211
PA14_71900	436.256	0.890747	0.0160101
PA14_38140	282.752	0.890691	0.00178342
PA14_21070	88.9322	0.890365	0.0014532
PA14_36850	21.1428	0.890343	0.164446
PA14_34700	11.5117	0.890008	0.147805
PA14_65380	123.346	0.889916	0.00171294
PA14_55610	51.0467	0.888923	0.058099
PA14_44770	49.8969	0.888348	0.00103896
PA14_72420	448.973	0.887373	0.00221016
PA14_24070	108.67	0.887226	0.0425234
PA14_68100	40.5429	0.886614	0.0229764
PA14_07280	89.5338	0.886315	0.00158163
PA14_36150	8.8091	0.885906	0.219963
PA14_27050	152.321	0.885388	0.000288497
PA14_54510	47.9528	0.884641	0.00183349
PA14_33240	76.1854	0.884521	0.146654
PA14_47870	14.9395	0.884297	0.129357
PA14_28230	7.77252	0.883991	0.710225
PA14_55180	190.611	0.883029	0.0519348
PA14_03050	31.2012	0.882897	0.0370115
PA14_71220	103.435	0.882211	0.0169675
PA14_58510	32.3587	0.880914	0.0184388
PA14_06320	98.5664	0.880833	0.00785182
PA14_12410	154.504	0.879135	0.000605668
PA14_05260	242.16	0.878234	5.07e-05
PA14_53860	28.4642	0.877872	0.0225156
PA14_04480	190.475	0.87721	1.25e-05
PA14_13580	131.03	0.876975	0.00964108
PA14_25800	290.061	0.876642	0.000506037
PA14_72320	148.633	0.875113	0.000788172
PA14_47340	113.452	0.874398	3.13e-05
PA14_00010	1270.82	0.874383	6.99e-07
PA14_33800	84.916	0.873558	0.139324
PA14_41510	11.2663	0.873192	0.157707
PA14_65690	87.521	0.872636	0.00183371
PA14_14730	1507.33	0.870834	0.00550538
PA14_31560	122.499	0.870455	0.000570296
PA14_07600	62.343	0.868632	0.00107568
PA14_18020	105.996	0.868319	0.0152282
PA14_06160	72.7324	0.867652	0.0373503
PA14_17920	34.2401	0.867014	0.0403417
PA14_32340	10.7773	0.866881	0.147692
PA14_30380	36.7261	0.866006	0.00214449
PA14_62010	77.1513	0.864332	0.000329623
PA14_00720	145.175	0.864182	0.0337471
PA14_19540	119.991	0.860866	0.145716
PA14_72650	63.5537	0.859029	0.0910756
PA14_14420	16.9811	0.858231	0.237214
PA14_61845	167.734	0.857623	0.0176894
PA14_07460	36.261	0.857365	0.0744451
PA14_04940	72.7545	0.857082	0.00019529
PA14_47510	67.1808	0.856658	0.0370253
PA14_19950	120.931	0.856503	0.0238927
PA14_63190	39.6458	0.855967	0.00603369
PA14_32890	72.1615	0.855508	0.0278922
PA14_50610	39.7095	0.854302	0.013103
PA14_30870	6.45238	0.853866	0.722894
PA14_27140	111.339	0.853717	0.000816335
PA14_63720	11.1289	0.850533	0.283449
PA14_38320	46.4739	0.850429	0.0491635
PA14_09380	175.006	0.849992	0.158408
PA14_23210	107.528	0.849363	0.00137192
PA14_34900	79.1593	0.849272	0.038264
PA14_16210	84.187	0.849095	0.00302001
PA14_02290	51.7338	0.848492	0.0117256
PA14_18950	58.7116	0.848007	0.00493473
PA14_51300	163.585	0.846907	0.000300217
PA14_57490	141.594	0.846617	0.00197101
PA14_02390	37.8971	0.844143	0.0416162
PA14_06350	22.9174	0.844	0.0872568
PA14_26560	174.803	0.843695	0.0598215
PA14_12850	61.3531	0.842406	0.00184214
PA14_07780	192.285	0.840726	7.03e-05
PA14_69470	661.03	0.840557	0.006146
PA14_21130	78.091	0.840309	0.0826061
PA14_23620	101.358	0.840158	0.000433339
PA14_16970	106.937	0.839947	0.000126208
PA14_46250	40.6793	0.839864	0.0149637
PA14_64660	34.0543	0.839303	0.0746567
PA14_41880	147.42	0.838865	0.000450969
PA14_14280	52.0682	0.837988	0.0197151
PA14_11250	205.666	0.837258	0.00100576
PA14_72300	63.7222	0.837193	0.00524206
PA14_72150	25.0672	0.836831	0.0437464
PA14_48680	63.1075	0.835946	0.0273311
PA14_36630	62.0627	0.834095	0.0892422
PA14_07260	65.55	0.832768	0.0233608
PA14_63310	38.8678	0.831706	0.0303711
PA14_53370	18.2595	0.828813	0.177966
PA14_27560	183.022	0.828254	6.52e-07
PA14_57690	275.846	0.827993	0.0024978
PA14_66340	134.75	0.826737	0.00564849
PA14_19230	81.828	0.825722	0.00292818
PA14_22820	104.734	0.824125	0.00772004
PA14_27020	44.0664	0.823123	0.00159315
PA14_39390	159.047	0.821567	0.0125597
PA14_53290	382.513	0.819912	0.0710272
PA14_64170	188.821	0.819418	0.000144869
PA14_30800	193.848	0.819193	0.0500481
PA14_32080	16.0534	0.817929	0.263774
PA14_29460	20.9926	0.817093	0.119135
PA14_10620	38.7444	0.815742	0.0844561
PA14_14530	80.2394	0.813465	0.00371788
PA14_32970	29.4032	0.812529	0.0169432
PA14_23060	156.347	0.811604	0.00416875
PA14_34460	72.6774	0.810282	0.061759
PA14_44200	11.7424	0.809644	0.400128
PA14_35970	11.902	0.808905	0.557713
PA14_64120	38.1014	0.80825	0.0103597
PA14_14130	63.8716	0.808109	0.0225405
PA14_58110	99.702	0.807731	0.00284072
PA14_65670	115.668	0.807259	0.0119586
PA14_33450	30.6368	0.807005	0.0629541
PA14_51730	512.013	0.806794	7.27e-07
PA14_20640	33.7062	0.806777	0.0103597
PA14_59280	6.26972	0.803563	0.758321
PA14_27170	55.0723	0.803559	0.0370253
PA14_05130	214.564	0.800476	0.00225457
PA14_39720	15.2483	0.800072	0.158872
PA14_26540	106.449	0.799845	0.00293604
PA14_51840	138.946	0.799796	0.0160794
PA14_64400	63.2872	0.799588	0.0542109
PA14_58830	82.6861	0.799552	0.00596291
PA14_25930	37.353	0.799316	0.0398304
PA14_04790	50.5355	0.798739	0.109979
PA14_03180	60.1739	0.798607	0.315767
PA14_03290	105.313	0.798138	0.197816
PA14_07310	47.5844	0.797432	0.0508046
PA14_63710	13.4478	0.796621	0.185163
PA14_18180	39.511	0.795863	0.0354082
PA14_00070	94.6399	0.795591	0.00125359
PA14_63270	94.8067	0.79558	0.0486454
PA14_14990	216.988	0.794897	0.0417725
PA14_04490	85.8418	0.794666	0.000941846
PA14_11470	80.7063	0.794397	0.00234661
PA14_53220	209.369	0.793678	0.00254399
PA14_46120	24.1068	0.793634	0.188562
PA14_24480	83.5345	0.791938	0.0423939
PA14_18230	73.1945	0.79139	0.00450874
PA14_23730	68.4845	0.791328	0.0697479
PA14_60410	159.991	0.790553	0.0525003
PA14_39100	25.0059	0.788926	0.148337
PA14_43170	78.7307	0.788219	0.00812012
PA14_30160	33.2146	0.787938	0.0414816
PA14_09550	86.9185	0.787832	0.0522654
PA14_20050	14.8439	0.786504	0.242388
PA14_17170	644.218	0.78643	0.0358767
PA14_12730	19.6766	0.785664	0.0514686
PA14_59250	11.5346	0.785114	0.598127
PA14_24410	18.7364	0.7841	0.0473895
PA14_21860	75.7911	0.783752	0.00111088
PA14_21630	89.6374	0.782818	0.0947453
PA14_72090	44.8013	0.782802	0.0055416
PA14_24370	74.3448	0.782143	0.00183371
PA14_65970	35.2175	0.78193	0.00781876
PA14_47650	34.6012	0.780586	0.0777738
PA14_36375	35.0944	0.779653	0.312215
PA14_20320	17.7115	0.779403	0.181062
PA14_06200	9.76784	0.779287	0.383293
PA14_62370	28.0751	0.778737	0.0420686
PA14_59350	20.723	0.77413	0.648634
PA14_31920	61.2248	0.773499	0.056007
PA14_49640	44.4565	0.770788	0.0343033
PA14_58870	234.372	0.76994	3.3e-05
PA14_27580	118.362	0.769881	0.0014464
PA14_62870	280.047	0.768845	0.000303601
PA14_48310	33.3253	0.768643	0.11095
PA14_13720	63.4534	0.768476	0.0477446
PA14_44100	44.1054	0.768128	0.0132863
PA14_43770	30.6528	0.766952	0.0448976
PA14_04970	65.4314	0.766481	0.00936146
PA14_43430	77.2961	0.766283	0.00448511
PA14_40210	20.6976	0.76515	0.184292
PA14_39580	26.9752	0.764094	0.0629652
PA14_56670	30.0039	0.76349	0.189932
PA14_68460	38.3419	0.763233	0.0827476
PA14_13470	67.7342	0.761492	0.00997867
PA14_39060	30.6781	0.760961	0.276042
PA14_66490	53.5574	0.760186	0.0147038
PA14_12760	153.515	0.760135	0.000692081
PA14_01640	49.6015	0.759327	0.0325944
PA14_30540	20.7303	0.758762	0.129749
PA14_55760	218.966	0.758212	0.0078965
PA14_55260	10.445	0.758136	0.300209
PA14_24620	81.2889	0.75367	0.00474864
PA14_42380	280.569	0.753214	0.0385664
PA14_21940	35.0983	0.752272	0.111703
PA14_14290	47.7931	0.751762	0.0308456
PA14_27450	17.3858	0.751223	0.149402
PA14_69170	77.7186	0.751213	0.0361969
PA14_57680	130.277	0.751006	0.000120994
PA14_01750	52.7801	0.750003	0.0952494
PA14_47240	48.8193	0.749868	0.0603536
PA14_63370	89.2434	0.749773	0.118382
PA14_40550	75.1376	0.748613	0.0247376
PA14_56810	82.583	0.747739	0.014403
PA14_65795	37.0012	0.747119	0.0891131
PA14_31990	17.2232	0.746762	0.276818
PA14_72970	308.961	0.746641	0.0669724
PA14_16370	182.102	0.74648	0.089145
PA14_27840	18.6499	0.744707	0.210345
PA14_13530	43.8597	0.744503	0.067319
PA14_40690	87.7591	0.744378	0.0143987
PA14_44700	43.7609	0.744368	0.0520926
PA14_44690	120.32	0.744306	0.000825499
PA14_18620	72.8977	0.744224	0.0205795
PA14_65710	258.518	0.744053	0.00469159
PA14_38190	22.2257	0.742174	0.189962
PA14_21560	42.6781	0.742063	0.0851376
PA14_14450	70.5541	0.741731	0.0151088
PA14_66670	455.086	0.740234	0.00151144
PA14_53820	118.913	0.740191	0.119135
PA14_17370	87.7258	0.740116	0.00335137
PA14_06570	29.0484	0.739805	0.05743
PA14_28170	103.95	0.739216	0.111974
PA14_39220	9.48213	0.739204	0.365111
PA14_33060	52.2556	0.738328	0.243293
PA14_65010	51.4024	0.738114	0.0547253
PA14_23090	482.025	0.73733	0.120021
PA14_25990	69.024	0.736949	0.00645532
PA14_06300	70.4335	0.736617	0.131038
PA14_72940	288.349	0.735841	0.00590001
PA14_14660	1413.07	0.734499	0.0866695
PA14_46850	58.1517	0.733197	0.209406
PA14_05640	92.2097	0.731652	0.142682
PA14_24150	117.234	0.731231	0.0111105
PA14_69820	42.5767	0.729361	0.028691
PA14_25270	178.781	0.729318	0.00299942
PA14_44240	22.097	0.728618	0.16788
PA14_05430	22.5111	0.728065	0.156865
PA14_37070	147.621	0.724984	0.0707904
PA14_27810	53.0549	0.724779	0.0141349
PA14_59650	8.70817	0.723348	0.650707
PA14_41500	64.7705	0.722789	0.150166
PA14_58790	40.3083	0.719984	0.0147038
PA14_30810	39.4836	0.719922	0.0678038
PA14_02450	140.356	0.719412	0.0522578
PA14_25490	143.36	0.719142	0.0184191
PA14_50970	80.8308	0.718508	0.00759076
PA14_31070	6.96149	0.718201	0.710153
PA14_45050	20.7868	0.716753	0.155383
PA14_55360	10.8244	0.716451	0.345613
PA14_36770	12.8345	0.716241	0.379673
PA14_60400	536.239	0.716005	0.0328295
PA14_71880	37.0495	0.714927	0.011958
PA14_54460	72.2437	0.713089	0.00458963
PA14_39610	140.622	0.712721	0.0044658
PA14_40570	58.6433	0.711602	0.133379
PA14_24950	53.9305	0.711457	0.0121365
PA14_41560	27.7143	0.710731	0.184764
PA14_52420	131.067	0.710281	0.0163094
PA14_61340	34.8663	0.709947	0.19059
PA14_39180	20.8172	0.708236	0.0625225
PA14_36170	14.6257	0.708053	0.285489
PA14_55060	68.4237	0.707797	0.298481
PA14_57870	237.188	0.707789	0.00203031
PA14_15880	68.9194	0.70738	0.0120981
PA14_11000	32.1731	0.707342	0.0493527
PA14_24190	40.8069	0.706975	0.0784117
PA14_57820	202.472	0.706546	0.00782582
PA14_54450	362.714	0.706461	0.0230585
PA14_48410	39.7044	0.705573	0.0399631
PA14_71800	135.721	0.705403	0.00971403
PA14_72660	69.3254	0.705212	0.136241
PA14_26260	14.2304	0.704871	0.34224
PA14_06930	25.5745	0.704177	0.196425
PA14_25020	254.272	0.703532	0.000277011
PA14_26670	74.5286	0.702171	0.237339
PA14_22880	60.3984	0.70207	0.168173
PA14_59530	13.0897	0.701815	0.653943
PA14_00860	29.3657	0.70146	0.179998
PA14_42290	29.4769	0.700936	0.207774
PA14_20400	18.2487	0.700532	0.280205
PA14_21780	47.0686	0.697437	0.0416395
PA14_08480	226.371	0.693382	0.00574771
PA14_18610	140.153	0.69073	0.0200421
PA14_32520	130.223	0.690717	0.0968499
PA14_37000	8.37727	0.689588	0.380578
PA14_66270	674.247	0.687613	0.000536981
PA14_12670	86.1415	0.686736	0.0443253
PA14_49060	26.0897	0.685123	0.180017
PA14_28940	37.3219	0.683026	0.0754847
PA14_22075	106.545	0.682744	0.175399
PA14_47690	67.0377	0.6826	0.0278922
PA14_30260	99.1599	0.681198	0.0187194
PA14_53020	139.424	0.679704	0.00770532
PA14_21550	102.483	0.679456	0.00938597
PA14_04370	55.5017	0.679049	0.0740223
PA14_30340	241.724	0.678572	0.000174615
PA14_16930	77.0207	0.677379	0.0307159
PA14_66320	277.066	0.677337	0.000513458
PA14_53920	79.4363	0.677125	0.0784688
PA14_17890	25.2699	0.677011	0.0669596
PA14_26580	13.0102	0.67657	0.18619
PA14_15190	18.0219	0.675432	0.151256
PA14_37870	11.3338	0.674845	0.307492
PA14_58980	6.7235	0.674644	0.76162
PA14_29150	73.6186	0.673917	0.0749541
PA14_35050	21.5679	0.673249	0.296907
PA14_17250	242.239	0.673216	0.027471
PA14_22560	50.0921	0.672892	0.0715329
PA14_43310	69.2843	0.6727	0.10553
PA14_37120	56.1395	0.672368	0.131154
PA14_27550	144.375	0.672308	0.0121454
PA14_34710	15.3934	0.672128	0.440232
PA14_59910	10.1924	0.670576	0.674301
PA14_43480	33.5506	0.67026	0.104398
PA14_45060	14.2008	0.669988	0.216134
PA14_00520	20.3577	0.669083	0.173982
PA14_30410	807.863	0.668086	0.0427155
PA14_16030	88.5783	0.667296	0.0510758
PA14_12530	71.0654	0.666813	0.0465102
PA14_24220	116.66	0.664535	0.000468636
PA14_60380	265.067	0.663896	0.0015718
PA14_51000	243.416	0.663685	0.0240298
PA14_28130	50.9697	0.663488	0.0547253
PA14_04680	55.6199	0.662645	0.0413283
PA14_44190	18.4213	0.662473	0.293077
PA14_10980	14.2001	0.662184	0.630072
PA14_36530	41.4603	0.661594	0.323777
PA14_57780	402.722	0.661341	0.04174
PA14_21250	89.5924	0.660667	0.0112354
PA14_67770	393.758	0.660376	0.000269417
PA14_52570	2310.16	0.659959	0.0822617
PA14_24340	52.7788	0.659405	0.0238927
PA14_29520	13.1035	0.658489	0.302298
PA14_58600	49.8103	0.658163	0.0580227
PA14_25740	68.0576	0.65805	0.0528759
PA14_00140	55.7549	0.657166	0.0687859
PA14_71590	373.001	0.656969	0.136394
PA14_53850	76.8598	0.656926	0.0645567
PA14_53560	35.2922	0.656518	0.0543463
PA14_36090	12.2983	0.654734	0.347786
PA14_49560	24.2018	0.654125	0.262286
PA14_23640	81.0871	0.653676	0.0283083
PA14_53270	26.2966	0.653297	0.237339
PA14_25330	222.519	0.651982	0.0276419
PA14_17220	188.664	0.651581	0.0113974
PA14_04590	60.3352	0.650775	0.0047648
PA14_33410	17.8474	0.650743	0.290081
PA14_47140	27.4368	0.650425	0.199577
PA14_54090	50.0713	0.650345	0.0490456
PA14_24665	91.6472	0.649353	0.020498
PA14_73400	160.382	0.648382	0.00282224
PA14_23880	409.968	0.648061	0.000626134
PA14_63990	231.8	0.647659	0.00284428
PA14_02740	38.5442	0.647438	0.10501
PA14_21700	229.463	0.644984	0.0373595
PA14_04920	313.5	0.644262	0.00579204
PA14_37310	39.9912	0.643732	0.313165
PA14_48630	17.5113	0.641998	0.375344
PA14_18680	349.596	0.641665	0.320627
PA14_66380	148.706	0.640883	0.0203468
PA14_68640	38.5855	0.640707	0.0372444
PA14_15930	95.1569	0.639798	0.014846
PA14_06990	158.83	0.639311	0.0386665
PA14_11460	86.5455	0.638794	0.0396103
PA14_03000	24.8622	0.638567	0.162419
PA14_29930	325.359	0.638563	0.0558826
PA14_72390	145.294	0.638187	0.00946332
PA14_00380	38.6771	0.638094	0.19496
PA14_31630	27.3498	0.637775	0.0457675
PA14_36990	9.846	0.636773	0.379188
PA14_30430	53.9663	0.63492	0.0758973
PA14_28070	19.7669	0.634695	0.24794
PA14_44970	263.369	0.634484	0.00885692
PA14_50030	50.29	0.634423	0.0464461
PA14_58380	87.6195	0.634012	0.0786507
PA14_18010	111.969	0.633933	0.032678
PA14_15250	16.5564	0.633565	0.339526
PA14_32860	43.0336	0.632996	0.162723
PA14_24550	47.3846	0.632377	0.126801
PA14_71390	102.789	0.632274	0.0378754
PA14_20070	21.6314	0.631567	0.185336
PA14_59290	12.052	0.631211	0.654726
PA14_25060	86.9591	0.630309	0.0842721
PA14_02830	50.6263	0.630042	0.106331
PA14_36840	96.1617	0.628872	0.280911
PA14_29190	18.427	0.628834	0.197419
PA14_24640	163.127	0.62837	0.00987932
PA14_31310	92.3952	0.627754	0.103151
PA14_36220	25.5941	0.627381	0.240253
PA14_32840	16.9555	0.626344	0.307363
PA14_63380	43.2127	0.625883	0.280651
PA14_72890	81.7051	0.625397	0.117325
PA14_37880	16.0273	0.62496	0.278825
PA14_34630	178.025	0.624395	0.346625
PA14_40670	676.897	0.624277	0.00980044
PA14_14110	139.838	0.624009	0.0172043
PA14_56030	146.8	0.623535	0.188394
PA14_32670	15.636	0.623466	0.363061
PA14_13330	35.5788	0.623382	0.245901
PA14_24890	39.3345	0.623117	0.166153
PA14_12310	240.661	0.622483	0.0678238
PA14_73360	138.381	0.621743	0.0324316
PA14_00460	43.6583	0.621444	0.0318714
PA14_42180	144.763	0.621214	0.0704252
PA14_49920	35.4317	0.620625	0.16347
PA14_38080	131.485	0.620019	0.00238745
PA14_16160	208.611	0.619314	0.0327705
PA14_62510	46.2765	0.618399	0.143063
PA14_71190	13.2278	0.618338	0.389898
PA14_14600	200.161	0.617031	0.00394042
PA14_56130	213.104	0.616774	0.0810389
PA14_03760	19.2047	0.614764	0.134033
PA14_46630	38.851	0.613105	0.0722686
PA14_69400	80.6179	0.612194	0.0297588
PA14_66000	94.0195	0.611799	0.0179486
PA14_70730	151.573	0.611694	0.0372444
PA14_52980	142.421	0.610973	0.0899223
PA14_09530	622.05	0.61018	0.386592
PA14_27930	44.202	0.608747	0.0828233
PA14_60200	72.8831	0.608292	0.0818571
PA14_58860	29.1	0.607653	0.0326629
PA14_27410	11.3504	0.606783	0.395471
PA14_32150	13.1275	0.605388	0.382718
PA14_18050	48.0767	0.605107	0.0533513
PA14_26240	12.3607	0.604893	0.413087
PA14_02550	106.893	0.604774	0.254863
PA14_27200	82.0837	0.604477	0.011599
PA14_68360	490.491	0.604278	0.0283762
PA14_32300	45.8836	0.603332	0.0801201
PA14_23100	41.4474	0.603328	0.0883114
PA14_26485	90.058	0.603268	0.0508362
PA14_34880	86.3199	0.603114	0.280205
PA14_10910	17.4531	0.602375	0.404974
PA14_65170	1179.87	0.602097	0.0741928
PA14_40730	59.8287	0.601843	0.125742
PA14_67090	758.248	0.601732	0.000881197
PA14_41430	53.201	0.600341	0.0522199
PA14_70560	196.554	0.598675	0.00168518
PA14_64010	114.748	0.598593	0.027541
PA14_72130	49.4063	0.598527	0.099857
PA14_45700	65.5822	0.597038	0.127574
PA14_55220	26.2639	0.59698	0.243864
PA14_48420	38.266	0.595408	0.108983
PA14_58090	361.851	0.595147	0.00635617
PA14_30520	19.6694	0.59498	0.29459
PA14_36270	145.972	0.594555	0.103115
PA14_04760	171.14	0.594356	0.0072448
PA14_10640	142.31	0.594276	0.321592
PA14_52050	165.111	0.593614	0.0528168
PA14_17650	40.2037	0.593536	0.164446
PA14_21980	45.9524	0.593193	0.108112
PA14_11990	29.2282	0.592558	0.220696
PA14_70780	159.931	0.592091	0.0331959
PA14_41110	135.77	0.59094	0.0035844
PA14_63410	33.6199	0.590617	0.0442072
PA14_34730	25.7159	0.590094	0.327768
PA14_43890	35.9115	0.590046	0.0419426
PA14_69630	180.42	0.589767	0.0247985
PA14_16220	114.074	0.588793	0.0336882
PA14_72230	222.585	0.587862	0.209316
PA14_50870	56.7298	0.586746	0.121455
PA14_27570	81.3622	0.586707	0.0136389
PA14_48770	47.8185	0.586496	0.199837
PA14_00750	81.7167	0.586461	0.054099
PA14_62920	208.588	0.584822	0.0691696
PA14_64590	56.78	0.584606	0.0982041
PA14_59690	14.7747	0.584505	0.671423
PA14_45870	55.7715	0.583975	0.0839469
PA14_06150	145.042	0.583697	0.0541697
PA14_18210	31.3522	0.582962	0.157312
PA14_63290	20.4949	0.582461	0.306124
PA14_15780	50.418	0.582106	0.081451
PA14_56340	57.5351	0.581925	0.0923052
PA14_24430	125.414	0.581385	0.000812744
PA14_61710	184.827	0.581099	0.00409268
PA14_40630	352.126	0.57993	0.0613898
PA14_58070	500.317	0.579559	0.0145487
PA14_18910	35.1489	0.577902	0.0809081
PA14_62270	85.5532	0.577731	0.0130244
PA14_01160	306.231	0.577554	0.0290585
PA14_04040	71.8295	0.577407	0.0346121
PA14_04340	92.5306	0.576841	0.0287147
PA14_65080	238.204	0.576367	0.0199889
PA14_03120	41.8205	0.57475	0.132435
PA14_70590	137.914	0.574079	0.177966
PA14_13710	47.8293	0.573865	0.0471145
PA14_43140	31.2285	0.572093	0.111413
PA14_63200	101.735	0.572073	0.0191433
PA14_45440	42.5099	0.57198	0.151256
PA14_50890	46.2233	0.570659	0.140622
PA14_30010	771.494	0.570412	0.00588727
PA14_25195	179.21	0.570034	0.00647769
PA14_54830	121.558	0.56968	0.220446
PA14_04070	78.3803	0.568924	0.102371
PA14_35190	110.679	0.567906	0.104218
PA14_06230	49.8644	0.567107	0.289262
PA14_26510	45.4251	0.56664	0.0714564
PA14_17230	83.7765	0.566553	0.10638
PA14_49110	36.0208	0.565761	0.0640687
PA14_49530	10.9913	0.565696	0.407071
PA14_39020	16.7083	0.565683	0.305251
PA14_13490	26.3626	0.565249	0.184594
PA14_34680	37.5798	0.564956	0.219713
PA14_41540	11.111	0.564391	0.535755
PA14_44740	78.3738	0.563035	0.126801
PA14_11210	25.7772	0.562981	0.356889
PA14_03855	59.8012	0.562594	0.0764081
PA14_70770	177.979	0.56077	0.00581779
PA14_29280	29.934	0.559689	0.144458
PA14_04640	89.2659	0.559659	0.0609424
PA14_56980	67.2201	0.559383	0.166355
PA14_30140	62.2018	0.5589	0.104085
PA14_04980	156.353	0.558125	0.171145
PA14_47320	73.3658	0.557195	0.0548721
PA14_48810	92.3388	0.556688	0.173075
PA14_16150	312.463	0.556451	0.0704252
PA14_21210	116.933	0.555687	0.0884372
PA14_24490	78.8681	0.555402	0.257165
PA14_43405	20.2421	0.555088	0.595693
PA14_56970	24.4983	0.553263	0.202632
PA14_65850	26.8906	0.553054	0.215836
PA14_67640	50.1669	0.552978	0.214953
PA14_22690	84.948	0.552487	0.0296991
PA14_33370	11.8656	0.552417	0.48953
PA14_06540	65.984	0.552336	0.117836
PA14_24580	118.303	0.552236	0.0956332
PA14_14360	133.153	0.552205	0.204369
PA14_07200	101.027	0.552087	0.0604544
PA14_36010	49.91	0.551102	0.719973
[truncated: 3,897 more rows]

## Sheet: Fig. 1b
Transcriptomes	CDS	sRNAs	PA1414
1	41.29	13.46	45.25
2	42.88	20.25	36.87
3	50.22	16	33.78
4	58.93	11.96	29.11
5	64.23	10.93	24.84
6	65.54	11.47	22.99
7	59.97	21.17	18.86
8	72.36	10.33	17.31
9	70.11	12.83	17.06
10	65.29	18.92	15.79
11	68.49	16.67	14.84
12	68.54	17.73	13.73
13	43.37	43.5	13.13
14	65.2	21.7	13.1
15	58.12	32.13	9.75
16	67.72	22.64	9.64
17	59.59	32.76	7.65
18	61.29	31.37	7.34
19	85.32	7.89	6.79
20	72.85	20.9	6.25
21	58.26	36.14	5.6
22	54.9	40.65	4.45
23	42.56	53.17	4.27
24	45.09	52.02	2.89
25	58.48	38.94	2.58
26	66.56	31.27	2.17
27	68.12	30.44	1.44
28	58.23	41.32	0.45
29	54.78	44.98	0.24
30	54.03	45.79	0.18
31	38.51	61.33	0.16
32	73.74	26.15	0.11
33	74.66	25.23	0.11
34	42.33	57.57	0.1
35	75.43	24.48	0.09
36	72.93	27	0.07
37	54.2	45.73	0.07
38	36.36	63.57	0.07
39	77.31	22.63	0.06
40	71.76	28.18	0.06
41	53.38	46.56	0.06
42	68.17	31.78	0.05
43	78.41	21.54	0.05
44	49.74	50.22	0.04
45	80.29	19.67	0.04
46	45.09	54.87	0.04
47	83.85	16.12	0.03
48	38.82	61.15	0.03
49	75.1	24.88	0.02
50	23.01	76.98	0.01
51	60.95	39.04	0.01
52	79.4	20.59	0.01
53	22.09	77.9	0.01
54	51.02	48.98	0
