# Supplementary material for: A Pseudomonas aeruginosa small RNA regulates chronic and acute infection
Source: Nature. 2023 May 24;618(7964):358–64. doi: 10.1038/s41586-023-06111-7 (PMC10247376; doi:10.1038/s41586-023-06111-7)
Supplement: Supplementary file 4 — Source Data Fig. 2 [file 41586_2023_6111_MOESM4_ESM.xlsx]

## Sheet: Fig. 2b
PPA1414-lacZ in WT (+O2)	PPA1414-lacZ in WT (−O2)	PPA1414*-lacZ in WT (−O2)	PPA1414-lacZ in WT (static)	PPA1414-lacZ in anr::MrT7 (static)		Two-tailed Mann-Whitney test
652	10363	193	8544	650.629		comparison	P value
583	12904	192	8732	690.667		column A vs B	0.0007
419	13348	168	9047	748.223		column B vs C	0.0002
414	12512	131	8397	698.341		column A vs D	0.0012
435	13567	255	9120			column D vs E	0.0061
453	16357	235	8498
	8802	196	9561
	9743	182

## Sheet: Fig. 2d
PA14 background (+O2)	PA14 background (−O2)	PAO1 background (+O2)	PAO1 background (−O2)	B1 background (+O2)	B1 background (−O2)		Two-tailed Mann-Whitney test
1.1745	0.538564	1.42718	0.566502	1.18343	0.596639		comparison	P value
1.22957	0.707101	1.3612	0.683871	1.03774	0.658683		column A vs B	0.0286
1.03043	0.467213	1.27778	0.636054	0.986667	0.711921		column C vs D	0.0286
0.963158	0.574074	1.24419	0.743802	1.12389	0.695652		column E vs F	0.0286

## Sheet: Fig. 2e
Day	WT (%)			ΔsicX (%)
0	53.6	49.3	53.3	57.7	45.6	41.4
1	66	46.1	71.2	46.2	37.7	37.6
2	58	65.9	90.8	17.5	27	19.1
3	112.1	92.2	73.9	11.9	11.1	12
4	83.9	84.5	87.1	0.8	8.9	5.1
5	99.2	87.6	97.5	0	0	0

## Sheet: Fig. 2g
WT	ΔsicX	start codon mutation	frameshift mutation	silent mutation	trunction		Two-tailed Mann-Whitney test
830000000	610000000	750000000	744000000	564000000	910000000		comparison	P value
630000000	440000000	847000000	864000000	420000000	660000000		column A vs B	0.0286
756000000	523000000	658000000	690000000	486000000	707000000		column A vs E	0.0286
773000000	600000000	792000000	612000000	408000000	756000000

## Sheet: Fig. 2h
See Supplementary Table 2 for details

## Sheet: Fig. 2i
Pubi-lacZ (translational) in:	WT	ΔsicX	ΔsicX + sicX	ΔsicX + vector		Two-tailed Mann-Whitney test
	578	117	801	92		comparison	P value
	565	112	853	53		column B vs C	0.0022
	619	93	942	115.012		column B vs D	0.0043
	550	100	923	170.358		column B vs E	0.0095
	801	109	911
	762	99	947

## Sheet: Fig. 2j
Pubi-lacZ (transcriptional) in:	WT	ΔsicX	Δanr		Two-tailed Mann-Whitney test
	1266.18	1614.97	587.302		comparison	P value
	1277.31	1595.37	552.995		column B vs D	1.588e-05
	1287.61	1233.32	599.078
	1130.35	1471.33	542.328
	1820.11	2030.67	580.581
	1957.48	1933.33	450.45
	1715.99	1856.34	384.726
	1772.11	1775.63	411.523
	1614.43
	1704.11
	1551.17
	1590.41

## Sheet: Fig. 2k
WT	ΔsicX	ΔsicX-ubiC		Two-tailed Mann-Whitney test
107.69	64.2	111.09		comparison	P value
126.01	81.23	106.57		column A vs B	0.0286
106.29	58.91	95.55
109.69	63.45	132.78
