# Supplementary material for: A Pseudomonas aeruginosa small RNA regulates chronic and acute infection
Source: Nature. 2023 May 24;618(7964):358–64. doi: 10.1038/s41586-023-06111-7 (PMC10247376; doi:10.1038/s41586-023-06111-7)
Supplement: Supplementary file 5 — Source Data Fig. 3 [file 41586_2023_6111_MOESM5_ESM.xlsx]

## Sheet: Fig. 3b
WT	ΔsicX
667000000	5590000000
48400000	1630000000
870000000	2220000000
286000000	2940000000
24400000	1020000000
346000000	308000000
2730000	55600000
2120000	111000000
19200000	15300000000
413000000	2250000000
42600000	1670000
66700000	100000000
2260000000	59300000
4470000	5250000000
667000000	19200000000
167000000	10300000
1090000	12500000000
5500000	21300000
9000000000	4490000000
8330000000	4650000000
13900000000

## Sheet: Fig. 3c
WT			ΔsicX			Two-tailed Mann-Whitney test
wound load	spleen load		wound load	spleen load		comparison	P value
667000000	0		5590000000	0		column B vs E	0.0009
48400000	0		1630000000	1230000
870000000	0		2220000000	22300
286000000	5380		2940000000	11000
24400000	0		1020000000	6580
346000000	0		308000000	14500
2730000	0		55600000	0
2120000	0		111000000	2720
19200000	0		15300000000	5740000
413000000	0		2250000000	0
42600000	0		1670000	0
66700000	0		100000000	102000
2260000000	0		59300000	0
4470000	0		5250000000	4770
667000000	0		19200000000	2150000
167000000	0		10300000	0
1090000	0		12500000000	202000000
5500000	0		21300000	0
9000000000	0		4490000000	0
8330000000	0		4650000000	96200
13900000000	85900000

## Sheet: Fig. 3d
WT			ΔsicX
Day	Outcome		Day	Outcome
10	0		10	0		24 mice for each group
10	0		10	0		0-survival
10	0		3	1		1-death
10	0		10	0
10	0		10	0
10	0		10	0
10	0		4	1
4	1		9	1
10	0		10	0
10	0		10	0
10	0		10	0
10	0		3	1
10	0		10	0
10	0		10	0
10	0		10	0
7	1		10	0
10	0		8	1
10	0		4	1
10	0		5	1
10	0		10	0
10	0		10	0
10	0		10	0
10	0		7	1
4	1		3	1

## Sheet: Fig. 3e
	WT	ΔsicX	ΔubiUVT	ΔsicX-ubiC
Local infection	9	5	7	9
Disseminated infection	0	4	3	0

## Sheet: Fig. 3f
WT			ΔsicX			Δubi
core	edge		core	edge		core	edge
239000000	256000000		74700000	393000000		228000000	784000000
439000000	191000000		44200000	42800000		6300000	21400000
433000000	82000000		785000000	694000000		384000000	464000000
30900000	13700000		213000000	91800000		53200	980000
132000000	23500000		69600000	51000000		36700000	18800000
26100000	16900000		49400000	42900000		473000000	265000000
62000000	63300000		228000000	145000000		78500000	41800000
75900000	54100000					54400000	18400000
45600000	12200000					51900000	60200000
122000000	34700000					354000000	776000000

## Sheet: Fig. 3h
Lung load
WT	ΔsicX	ΔsicX + sicX
117000000	616000000	15900000
176000000	33200000	855000000
15200000	120000000	362000000
1380000000	350000000	360000000
116000000	1380000000	1360000000
7910000	173000000	2100000000
915000000	1580000000	172000000
1600000000	24400000	234000000

## Sheet: Fig. 3i
Spleen load				Two-tailed Mann-Whitney test
WT	ΔsicX	ΔsicX + sicX		comparison	P value
83300	25100000	1080000		column A vs B	0.0002
89400	121000000	631000		column B vs C	0.0104
102000	2030000	82800
1490000	13000000	167000
87500	98300000	3000000
1040000	119000000	3250000
737000	78000000	17500000
81200	10000000	17900000
