# Supplementary material for: A Pseudomonas aeruginosa small RNA regulates chronic and acute infection
Source: Nature. 2023 May 24;618(7964):358–64. doi: 10.1038/s41586-023-06111-7 (PMC10247376; doi:10.1038/s41586-023-06111-7)
Supplement: Supplementary file 6 — Source Data Fig. 4 [file 41586_2023_6111_MOESM6_ESM.xlsx]

## Sheet: Fig. 4b
DE genes (GH treated)		DE genes (cis-DA treated)
PA14_27830		PA14_72700
PA14_30740		PA14_16830
PA14_25630		P15
PA14_06940		PA14_18370
PA14_29710		PA14_04970
PA14_18680		PA14_33750
PA14_69660		PA14_69660
P15		PA14_06940
PA14_47150		PA14_25710
PA14_53030		PA14_62440
PA14_47180		PA14_47410
PA14_44110		PA14_28660
PA14_47190		PA14_07580
PA14_28580		PA14_17640
PA14_49920		PA14_61370
PA14_12540		PA14_21590
PA14_00100		PA14_73360
PA14_07580		PA14_18700
PA14_29680		PA14_55180
PA14_66710		PA14_54470
PA14_38160		PA14_33800
PA14_07550		PA14_61860
PA14_23480		PA14_55760
PA14_49810		PA14_57490
PA14_60860		PA14_60470
PA14_22000		PA14_66710
PA14_40940		PA14_44110
PA14_61370		PA14_52010
PA14_37820		PA14_54350
PA14_52280		PA14_14780
PA14_57490		PA14_66140
PA14_27230		PA14_40770
PA14sr_119		PA14_57370
PA14_54470		PA14_25580
PA14_52010		PA14_12350
PA14_15970		PA14_08920
PA14_28130		PA14_57450
PA14_65080		PA14_65750
PA14_62440		PA14_25840
PA14_17660		PA14_14710
PA14_04750		PA14_73230
PA14_62880		PA14_23310
PA14_50920		PA14_70470
PA14_70190		PA14_19370
PA14_14810		PA14_54430
PA14_48870		PA14_28680
PA14_41350		PA14_25670
PA14_44060		PA14_60950
PA14_60470		Pseudomon-1
PA14_14710		PA14_60190
PA14_16830		PA14_62970
PA14_44520		PA14_64510
PA14_18370		PA14_57060
PA14_54260		PA14_01160
PA14_47210		PA14_54390
PA14_09080		PA14_61750
PA14_14610		PA14_45960
PA14_25580		PA14_19690
PA14_17640		PA14_24650
PA14_41090		PA14_72350
PA14_25840		PA14_61845
PA14_73350		PA14_06010
PA14_12550		PA14_21830
PA14_16660		PA14_72230
PA14_61460		rnpB
PA14_48710		PA14_06830
PA14_64000		PA14_56780
PA14sr_060		PA14_54410
PA14_40710		PA14sr_153
RsmY		PA14_42860
PA14_41690		PA14_33160
PA14_14500		PA14_57010
PA14_08790		PA14_04050
PA14_18660		PA14_65000
PA14_11690		PA14_39520
PA14_47410		PA14_29650
PA14_05000		PA14_57020
PA14_12350		PA14_43900
PA14_29690		PA14_56070
PA14_48410		PA14_66875
PA14_55180		PA14_40560
PA14_57730		PA14_13720
PA14_19170		PA14_07780
PA14_66720		PA14_50290
PA14_08870		PA14_17580
PA14_30240		PA14sr_085
PA14_61250		PA14_70950
PA14_08500		PA14_06960
PA14_67190		PA14_46150
PA14_07560		PA14_57110
PA14_29990		PA14_69925
PA14_65670		PA14_24760
P27		PA14_11270
PA14_60460		PA14_66880
PA14_51280		PA14_44290
PA14_14730		PA14_72500
PA14_17050		PA14_44910
PA14_19090		PA14_52570
PA14_28350		PA14sr_070
PA14_52210		PA14_57950
PA14_18080		PA14_27730
PA14_54350		PA14_38640
PA14_14750		PA14_18565
PA14sr_146		PA14_31390
PA14_49930		PA14_28520
PA14_72470		PA14_30050
PA14_16000		PA14_56510
PA14_53020		PA14sr_063
PA14_64200		PA14_33030
PA14_14770		PA14_44360
PA14_04270		PA14_24640
PA14_24900		PA14_61050
PA14_69940		PA14_41570
PA14_70080		PA14_48150
PA14_55760		PA14_21020
PA14_60890		PA14_02810
PA14_58170		PA14_07430
PA14_18670		PA14_58690
PA14_22010		PA14_36420
PA14_44980		PA14_55110
PA14_05520		PA14_40740
PA14_63380		PA14_09380
PA14sr_139		PA14_71390
PA14_04760		PA14_56030
PA14_57250		PA14_08120
PA14_44050		PA14_44340
PA14_33900		PA14_06750
PA14_58180		PA14_21630
PA14_54370		PA14_30010
PA14_04610		PA14_42160
PA14_58380		PA14_16640
PA14_31560		PA14_18690
PA14_27210		PA14_44860
PA14_57760		PA14_33910
PA14_28570		PA14sr_114
PA14_12370		PA14_06040
PA14_27170		PA14_63210
PA14sr_041		PA14_16260
PA14_14600		PA14_54750
PA14_61360		PA14_47120
PA14_57720		PA14_36810
PA14_44500		PA14_72260
PA14_70370		PA14_41440
PA14_01520		PA14_23680
PA14_08740		PA14_08070
PA14_30180		tmRNA
PA14_62780		PA14_07050
PA14_17180		PA14_72370
PA14_66090		PA14_48060
PA14_68040		PA14_04550
PA14_41680		PA14_62690
PA14_12330		PA14_36730
PA14_38110		PA14_68300
PA14_27980		PA14_43760
PA14_73360		PA14_32390
PA14_22690		PA14_18510
PA14_09195		PA14_07680
PA14_25800		PA14_14660
PA14_60360		PA14_36840
PA14_05870		PA14_36450
PA14_41810		PA14_15770
PA14_60230		PA14_71590
PA14_50000		PA14_21260
PA14_00070		PA14_16630
PA14_73410		PA14_54420
PA14_27370		PA14_56590
PA14_69250		PA14_36580
PA14_17110		PA14_00480
PA14_22820		PA14_18100
PA14_28650		PA14_36830
PA14_73420		PA14_21680
PA14_23060		PA14_68450
PA14_57500		PA14_36470
PA14_65420		PA14_47130
PA14_08950		PA14sr_021
PA14_52420		PA14_64480
PA14_09180		PA14_18380
PA14_44370		PA14_09070
PA14_25560		PA14_36570
PA14_57910		PA14_68340
PA14_66220		PA14_36820
PA14_65310		PA14_28500
PA14_22620		PA14_64490
PA14_57800		PA14_19900
PA14_17250		PA14_60560
PA14_30020		PA14_20020
PA14_66690		PA14_71630
PA14_14040		PA14_18580
PA14_00030		PA14_24770
PA14_68060		PA14_68330
PA14_23270		PA14_48850
PA14_70470		PrrB/RsmZ
PA14_32500		PA14_36870
PA14_17060		PA14_36660
PA14_17190		PA14_46160
PA14_14930		PA14_48840
PA14_72970
PA14_65320
PA14_08940
PA14_44070
PA14_55770
PA14_17210
PA14_50840
PA14_25690
PA14_57780
PA14_73250
PA14_69040
PA14_23070
PA14_14780
PA14_17530
PA14_72480
PA14_49460
PA14_57590
PA14_68170
PA14_44020
PA14_60400
PA14_58060
PA14_71650
PA14_14340
PA14_11720
PA14_07570
PA14_17170
PA14_41710
PA14_57820
PA14_69910
PA14_62910
PA14_68580
PA14_65370
PA14_62810
PA14_08520
PA14_57370
PA14_09000
PA14_07770
PA14_57970
PA14_41870
PA14_14830
PA14_65750
PA14_09030
PA14_22480
PA14_58150
PA14_11550
PA14_30110
PA14_14440
PA14_24690
PA14_18740
PA14_03870
PA14_52600
PA14_41240
PA14_73310
PA14_61770
PA14_57920
PA14_54450
PA14_51900
PA14_07130
PA14_38140
PA14_09090
PA14_57810
PA14_66170
PA14_66660
PA14_72230
PA14_07780
PA14_25670
PA14_33610
PA14_65000
PA14_57380
PA14_04390
PA14_19370
PA14_39520
PA14_30010
PA14_54390
PA14_54180
PA14_72420
PA14_39650
PA14_71720
PA14_57450
PA14_42860
PA14_44350
PA14_17480
PA14_43900
PA14_06010
PA14_46150
PA14_57275
PA14_63900
PA14_63910
PA14_58080
PA14_00990
PA14_45260
PA14sr_121
PA14_23680
PA14_68400
PA14_24445
PA14_53480
PA14_18090
PA14_03090
PA14_61050
PA14_11310
PA14_68210
PA14_65200
PA14_01160
PA14_13800
PA14_72980
PA14_25040
PA14_42450
PA14_26360
PA14_09070
PA14_19310
PA14_71740
PA14_57010
PA14_63960
PA14_62850
PA14_09150
PA14_36730
PA14_26780
PA14_73000
PA14_05110
PA14_58770
PA14_70070
PA14_38640
PA14_48140
PA14_05390
PA14_32420
PA14_60190
PA14_66800
PA14_64950
PA14_57410
PA14_62150
PA14_43850
PA14_04920
PA14_16690
PA14_05360
PA14_22440
PA14_33130
PA14_14660
PA14_33000
PA14_36570
PA14_07680
PA14_21600
PA14_72500
PA14_26640
PA14_69370
PA14_15080
PA14_05840
PA14_12840
PA14_39360
PA14_56510
PA14_44340
PA14_63330
PA14_71840
PA14_20020
PA14_05250
PA14_66970
PA14_33550
PA14_67500
PA14sr_063
PA14_33030
PA14_49910
PA14_47390
PA14_52630
PA14_17710
PA14_53720
PA14_41900
PA14_15120
PA14_43720
PA14_45000
PA14_12860
PA14_44290
PA14_21020
PA14_33280
PA14_21260
PA14_44860
PA14_05380
PA14_21720
PA14_33520
PA14_56910
PA14_19680
PA14_17580
PA14_61845
PA14_21690
PA14_62970
PA14_48060
PA14_27730
PA14_24210
PA14_55110
PA14_23830
PA14_47330
PA14_56540
PA14_07430
PA14_46240
PA14_33910
PA14_57990
PA14_62280
PA14_57110
PA14_18510
PA14_24180
PA14_15070
PA14_71160
PA14_50770
PA14_08070
PA14_06750
PA14_64480
PA14_13280
PA14_33820
PA14_04550
PA14_18020
PA14_49960
PA14_02530
PA14_69440
PA14_02810
PA14_69060
PA14_72520
PA14_56030
PA14_16630
PA14_47120
PA14_56560
PA14_64550
PA14_03150
PA14_14230
PA14_23760
PA14_73070
PA14_73010
PA14_72350
PA14_60960
PA14_21860
PA14_56800
PA14_19690
PA14_11270
PA14_29650
PA14_52570
PA14_61120
PA14_58500
PA14_09300
PA14_08430
PA14_42160
PA14_39300
PA14_61840
PA14_32905
PA14_31390
PA14_07050
PA14_68370
PA14_15130
PA14_45780
PA14_61010
PA14_21890
PA14_58660
PA14_19920
PA14_53880
PA14_69470
PA14_00800
PA14_54750
PA14_06040
PA14_43760
PA14_24640
PA14_44360
PA14_70010
PA14_18580
PA14_06690
PA14_64690
PA14_16370
PA14_05640
PA14_13750
PA14_56370
PA14_63270
PA14_39330
PA14_13300
PA14_07000
PA14_19870
PA14_53470
PA14_47090
PA14_67410
PA14_39690
PA14_21830
PA14_41440
PA14_40830
PA14_36605
PA14_58690
PA14_16160
PA14_06090
PA14_28490
PA14_06660
PA14_20890
PA14_49860
PA14_10820
PA14_14975
PA14_33540
PA14_66460
PA14_64490
PA14_71590
PA14_70640
PA14_06700
PA14_61000
PA14_36820
PA14_66880
PA14_20050
PA14_63280
PA14_57460
PA14_09370
PA14_58490
PA14_09270
PA14_24760
PA14_15090
PA14_32280
PA14_05650
PA14sr_070
PA14_06680
PA14_01960
PA14_13830
PA14_36550
PA14_61580
PA14_04830
PA14_05410
PA14_66875
PA14_68450
PA14_13720
PA14_33500
PA14_24970
PA14_26930
PA14_09220
PA14_05880
PA14_69990
PA14_26610
PA14_60520
PA14_40020
PA14_68830
PA14_13780
PA14_11600
PA14_17740
PA14_38210
PA14_24980
PA14_64570
PA14_37690
PA14_39945
PA14_08120
PA14_72260
PA14_20030
PA14_65190
PA14_01230
PA14_01860
PA14_06000
PA14_71000
PA14_08240
PA14_02500
PA14_07970
PA14_21850
PA14_69070
PA14_13840
PA14_09290
PA14_12850
PA14_36460
PA14_09320
PA14_39590
P3
PA14_34840
PA14_69420
PA14_38530
PA14_02830
PA14_48090
PA14_07070
PA14_56530
PA14_42200
PA14_05630
PA14_50020
PA14_48850
PA14_09380
PA14_56750
PA14_47300
PA14_07990
PA14_52820
PA14_18380
PA14_42150
PA14_13770
PA14_20040
PA14_10630
PA14_70040
PA14_54410
PA14_28500
PA14_21630
PA14_45970
PA14_63210
PA14_02520
PA14_09280
PA14_24770
PA14_18100
PA14_02680
PA14_10360
PA14_08030
PA14_09460
PA14_13810
PA14_36450
PA14_56520
PA14_08100
PA14_63920
PA14_54420
PA14_36930
PA14_50880
PA14_36900
PA14_68300
PA14_36980
PA14_36540
PA14_24740
PA14sr_085
PA14_68340
PA14_52850
PA14_48840
PA14_08210
PA14_69090
PA14_19910
PA14_08150
PA14_68350
PA14_08160
PA14_71630
PA14_19900
PA14_33460
PA14_09350
PA14_08090
PA14_60560
PA14_20950
PA14_13320
PA14_08230
PA14_04650
PA14_52465
PA14_21220
PA14_36530
PA14_68330
PA14_21680
PA14_41970
PA14_08040
PA14_56590
PA14_08260
PrrB/RsmZ
PA14sr_021
PA14_46160

## Sheet: Fig. 4c
PA14 Locus Tag	Log2 Fold Change (GH)	Log2 Fold Change (cis-DA)
PA14_01160	-1.45921	-1.27762
PA14_02810	-2.04779	-1.84902
PA14_04550	-2.01724	-2.14145
PA14_06010	-1.35903	-1.35016
PA14_06040	-2.22914	-2.00055
PA14_06750	-2.00336	-1.92322
PA14_06940	3.23877	2.02812
PA14_07050	-2.17729	-2.12265
PA14_07430	-1.95705	-1.85376
PA14_07580	2.48717	1.86332
PA14_07680	-1.63797	-2.27652
PA14_07780	-1.07802	-1.55709
PA14_08070	-2.00183	-2.11578
PA14_08120	-2.79515	-1.92177
PA14_09070	-1.48901	-2.91497
PA14_09380	-3.07259	-1.89268
PA14_11270	-2.13953	-1.64203
PA14_12350	1.85582	1.27365
PA14_13720	-2.64561	-1.55076
PA14_14660	-1.62879	-2.29361
PA14_14710	2.03251	1.1703
PA14_14780	1.29155	1.35364
PA14_16630	-2.07255	-2.4362
PA14_16830	2.03135	2.29183
PA14_17580	-1.90002	-1.58147
PA14_17640	1.97914	1.84693
PA14_18100	-3.36726	-2.56897
PA14_18370	2.02247	2.20793
PA14_18380	-3.13699	-2.8877
PA14_18510	-1.99293	-2.26155
PA14_18580	-2.28299	-3.20396
PA14_19370	-1.20019	-1.05792
PA14_19690	-2.12756	-1.31385
PA14_19900	-4.13205	-3.02767
PA14_20020	-1.72485	-3.14951
PA14_21020	-1.83204	-1.84536
PA14_21260	-1.86064	-2.43383
PA14_21630	-3.27334	-1.93748
PA14_21680	-4.92448	-2.65455
PA14_21830	-2.3627	-1.36032
PA14_23680	-1.4066	-2.10807
PA14_24640	-2.25268	-1.82598
PA14_24760	-2.52048	-1.62537
PA14_24770	-3.3327	-3.21902
PA14_25580	1.98052	1.27849
PA14_25670	-1.0972	-1.1095
PA14_25840	1.97173	1.1747
PA14_27730	-1.93132	-1.74604
PA14_28500	-3.27162	-2.99851
PA14_29650	-2.15086	-1.50639
PA14_30010	-1.24254	-1.94423
PA14_31390	-2.17648	-1.76439
PA14_33030	-1.76035	-1.79527
PA14_33910	-1.96417	-1.97898
PA14_36450	-3.4379	-2.36824
PA14_36570	-1.63511	-2.91982
PA14_36730	-1.55332	-2.21891
PA14_36820	-2.43433	-2.98144
PA14_38640	-1.57162	-1.75063
PA14_39520	-1.23075	-1.50182
PA14_41440	-2.365	-2.06076
PA14_42160	-2.16365	-1.95208
PA14_42860	-1.34166	-1.4488
PA14_43760	-2.24937	-2.22553
PA14_43900	-1.35653	-1.51845
PA14_44110	2.73823	1.46397
PA14_44290	-1.82176	-1.69889
PA14_44340	-1.70866	-1.92254
PA14_44360	-2.26029	-1.8022
PA14_44860	-1.8712	-1.97643
PA14_46150	-1.3644	-1.59588
PA14_46160	-6.97072	-4.3805
PA14_47120	-2.0741	-2.01823
PA14_47410	1.86718	1.90721
PA14_48060	-1.92949	-2.1368
PA14_48840	-3.63788	-4.67938
PA14_48850	-3.07073	-3.62225
PA14_52010	2.18657	1.3986
PA14_52570	-2.15234	-1.72399
PA14_54350	1.71208	1.38428
PA14_54390	-1.24422	-1.29832
PA14_54410	-3.25291	-1.43609
PA14_54420	-3.53496	-2.44905
PA14_54470	2.19029	1.62782
PA14_54750	-2.22791	-2.01125
PA14_55110	-1.93606	-1.86485
PA14_55180	1.84966	1.63548
PA14_55760	1.65854	1.58265
PA14_56030	-2.06221	-1.92129
PA14_56510	-1.68918	-1.7824
PA14_56590	-5.29051	-2.55173
PA14_57010	-1.50575	-1.47549
PA14_57110	-1.98882	-1.5963
PA14_57370	1.15356	1.28333
PA14_57450	-1.32236	1.24847
PA14_57490	2.22629	1.55813
PA14_58690	-2.36813	-1.86129
PA14_60190	-1.58589	-1.17851
PA14_60470	2.03401	1.51713
PA14_60560	-4.31587	-3.09809
PA14_61050	-1.45072	-1.82613
PA14_61370	2.24603	1.80413
PA14_61845	-1.90559	-1.34324
PA14_62440	2.1496	1.91886
PA14_62970	-1.92155	-1.19825
PA14_63210	-3.31564	-2.00537
PA14_64480	-2.0047	-2.88711
PA14_64490	-2.41117	-3.02282
PA14_65000	-1.15206	-1.49255
PA14_65750	1.14435	1.19399
PA14_66710	2.4059	1.48101
PA14_66875	-2.63517	-1.54937
PA14_66880	-2.43985	-1.67572
PA14_68300	-3.58559	-2.22467
PA14_68330	-4.90053	-3.532
PA14_68340	-3.62487	-2.92699
PA14_68450	-2.6439	-2.66305
PA14_69660	2.98614	2.03987
PA14_70470	1.33528	1.08601
PA14_71590	-2.41365	-2.43379
PA14_71630	-4.08314	-3.19896
PA14_72230	-1.05955	-1.39307
PA14_72260	-2.81444	-2.05152
PA14_72350	-2.11647	-1.33014
PA14_72500	-1.65461	-1.70168
PA14_73360	1.46819	1.74007
PA14sr_021	-6.68486	-2.88489
PrrB/RsmZ	-6.07672	-3.63501
P15	2.95997	2.25968
PA14sr_063	-1.74708	-1.7867
PA14sr_070	-2.54195	-1.73101
PA14sr_085	-3.62233	-1.58794

## Sheet: Fig. 4e
	cis-DA treated	GH treated
algD	-3.20396	-2.28299
algE	-2.26155	-1.99293
algA	-2.8877	-3.13699
narI		-2.54803
narJ		-3.42611
narH		-1.46618
narG		-2.7061
narK2		-3.17858
narK1		-2.31134
moeA1		-2.00507
nirE		-2.38554
nirH		-2.54288
nirG		-2.28363
nirL		-2.4244
nirS	-1.92322	-2.00336
norB	-1.42194
cyoA		1.99699
cyoB		2.66874
cyoC		2.80046
cyoE		2.85301
ccoN1		1.39502
ccoP2	-1.8022	-2.26029
ccoO2		-1.34453
ccoN2	-1.92254	-1.70866
