# Supplementary material for: A Pseudomonas aeruginosa small RNA regulates chronic and acute infection
Source: Nature. 2023 May 24;618(7964):358–64. doi: 10.1038/s41586-023-06111-7 (PMC10247376; doi:10.1038/s41586-023-06111-7)
Supplement: Supplementary file 7 — Source Data Extended Data Fig. 5 [file 41586_2023_6111_MOESM7_ESM.xlsx]

## Sheet: Extended Data Fig. 5c
WT	ΔsicX	ΔubiUVT*	ΔsicX-ubiC
625000000	3350000000	654000000	1910000000
2000000000	9740000000	400000000	184000000
1330000000	3380000000	8620000000	799000000
4440000000	2010000000	7000000000	10100000000
66700000	15100000000	10800000000	546000000
46200000	12400000	7410000000	19500000
6000000000	795000000	308000000	65300000
4780000000	2440000000	3130000000	2210000000
5000000	173000000	889000000	78900
		*one mouse died from septicemia (therefore the wound load was not assessed)
