# Supplementary material for: A Pseudomonas aeruginosa small RNA regulates chronic and acute infection
Source: Nature. 2023 May 24;618(7964):358–64. doi: 10.1038/s41586-023-06111-7 (PMC10247376; doi:10.1038/s41586-023-06111-7)
Supplement: Supplementary file 8 — Source Data Extended Data Fig. 6 [file 41586_2023_6111_MOESM8_ESM.xlsx]

## Sheet: Extended Data Fig. 6
WT	ΔsicX
205000	23000
22600	153000
10500	360000
4700	24400
210000	236000
270000	22700
630000	210000
	840000
