# Supplementary material for: A Pseudomonas aeruginosa small RNA regulates chronic and acute infection
Source: Nature. 2023 May 24;618(7964):358–64. doi: 10.1038/s41586-023-06111-7 (PMC10247376; doi:10.1038/s41586-023-06111-7)
Supplement: Supplementary file 9 — Source Data Extended Data Fig. 8 [file 41586_2023_6111_MOESM9_ESM.xlsx]

## Sheet: Extended Data Fig. 8b
Lung load
WT	ΔsicX
16300000	2970000000
15300000	40000000
1750000000	313000000
16300000	36600000
20700000	46200000
10900000	14200000
15200000	17200000
111000000	6670000
1390000	212000000

## Sheet: Extended Data Fig. 8c
Spleen load
WT	ΔsicX
0	531000
0	40000
58700	30700
0	141000
0	0
0	32100
0	64400
764000	211000
0	167000
